# Supplementary material for: Hydrogel Droplet Microarray for Genotyping Antimicrobial Resistance Determinants in Neisseria gonorrhoeae Isolates
Source: Polymers (Basel). 2021 Nov 10;13(22):3889. doi: 10.3390/polym13223889 (PMC8621812; doi:10.3390/polym13223889)
Supplement: Supplementary file 1 [file polymers-13-03889-s001.zip]

Archive with 6 entries (6 files):
- Figure S1.pdf
- Figure S2.pdf
- polymers-1431212-supplementary.avi
- Table S1.xlsx
- Table S2.pdf
- Table S3.pdf
