# Supplementary material for: Hydrogel Droplet Microarray for Genotyping Antimicrobial Resistance Determinants in Neisseria gonorrhoeae Isolates
Source: Polymers (Basel). 2021 Nov 10;13(22):3889. doi: 10.3390/polym13223889 (PMC8621812; doi:10.3390/polym13223889)
Supplement: Supplementary file 1 [file polymers-13-03889-s001.zip › Table S1.xlsx]

## Sheet: List 1
Table S1. Characteristics of N. gonorrhoeae clinical isolates collected in the Russian Federation and analyzed using microarrays
Pen - penicillin, Tet - tetracycline, Cro - ceftriaxone, Azm - azithromycin
		NG-MAST			MIC, mg/L					Determinants detected by microarray
Year	Sample code	porB	tbpB	ST	Pen	Tet	Cro	Cip	Azm	gyrA_91 (wt=Ser)	gyrA_95 (wt=Asp)	parC_87 (wt=Ser)	parC_91 (wt=Glu)	rpsJ_57 (wt=Val)	ponA_421 (wt=Leu)	23S RNA	mtrR -35delA	mtrR -10 T(TT)	porB_120 (wt=Gly)	porB_121 (wt=Ala)	tetM	blaTEM	penA_311	penA_312	penA_316	penA _ insAsp345	penA_483	penA_501	penA_512	penA_542	penA_545	penA_551
2020	10985	37	27	807	0.06	0.12	0.002	0.002	0.12	wt	wt	wt	wt	wt	Pro	G2058	wt	wt	wt	wt	-	-	Ala	Ile	Val	Asp	Thr	Ala	Asn	Gly	Gly	Pro
2020	10983	37	27	807	0.12	0.12	0.004	0.002	0.12	wt	wt	wt	wt	wt	wt	wt	wt	wt	wt	wt	-	-	Ala	Ile	Val	Asp	Thr	Ala	Asn	Gly	Gly	Pro
2020	10981	421	629	5718	0.5	0.5	0.002	0.004	0.12	wt	wt	wt	wt	wt	wt	wt	wt	wt	wt	wt	-	-	Ala	Ile	Val	Asp	Thr	Ala	Asn	Gly	Gly	Pro
2020	10978	23	27	228	0.12	0.12	0.004	0.004	0.12	wt	wt	wt	wt	wt	wt	wt	wt	wt	wt	wt	-	-	Ala	Ile	Val	Asp	Thr	Ala	Asn	Gly	Gly	Pro
2020	10972	11053	6	18947	0.015	0.5	0.002	0.015	0.25	wt	wt	wt	wt	wt	wt	wt	wt	wt	wt	wt	-	-	Ala	Ile	Val	Asp	Thr	Ala	Asn	Gly	Gly	Pro
2020	10966	12672	267	21650	0.06	1	0.004	4	0.06	Phe	wt	Arg	wt	Met	Pro	wt	wt	wt	wt	Ser	-	-	Ala	Ile	Val	Asp	Thr	Ala	Asn	Ser	Gly	Pro
2020	10961	7738	1971	15589	32	16	0.015	2	0.12	Phe	Gly	Asn	wt	Met	Pro	wt	wt	wt	wt	wt	tetM	blaTEM	Ala	Ile	Val	Asp	Thr	Ala	Asn	Gly	Gly	Ser
2020	10959	23	27	228	0.03	0.25	0.002	0.004	0.03	wt	wt	wt	wt	wt	wt	wt	wt	wt	wt	wt	-	-	Ala	Ile	Val	-	Thr	Ala	Asn	Gly	Gly	Pro
2020	10952	37	27	807	0.03	0.12	0.002	0.004	0.06	wt	wt	wt	wt	Met	wt	G2058	wt	wt	wt	wt	-	-	Ala	Ile	Val	Asp	Thr	Ala	Asn	Gly	Gly	Pro
2020	10946	37	27	807	0.06	0.12	0.002	0.004	0.06	wt	wt	wt	wt	wt	wt	wt	wt	wt	wt	wt	-	-	Ala	Ile	Val	-	Thr	Ala	Asn	Gly	Gly	Pro
2020	10945	23	27	228	0.03	0.12	0.008	0.008	0.06	wt	wt	wt	wt	wt	wt	wt	wt	wt	wt	wt	-	-	Ala	Ile	Val	-	Thr	Ala	Asn	Gly	Gly	Pro
2020	10944	12332	25	20616	1	2	0.015	0.008	0.12	wt	wt	wt	wt	wt	wt	wt	wt	wt	Lys	Asp	-	-	Ala	Ile	Val	Asp	Thr	Ala	Asn	Gly	Gly	Pro
2020	10941	12333	189	20617	0.06	0.5	0.002	0.5	0.03	wt	wt	wt	wt	wt	wt	wt	wt	wt	Asp	wt	-	-	Ala	Ile	Val	-	Thr	Ala	Asn	Gly	Gly	Pro
2020	10938	12332	25	20616	2	2	0.015	0.004	0.12	wt	wt	Arg	wt	wt	wt	wt	wt	wt	Lys	Asp	-	-	Ala	Ile	Val	Asp	Thr	Ala	Asn	Gly	Gly	Pro
2020	10937	2078	267	14502	0.12	0.5	0.004	4	0.03	wt	wt	Arg	wt	wt	wt	wt	wt	wt	Lys	Asn	-	-	Ala	Ile	Val	Asp	Thr	Ala	Asn	Gly	Gly	Pro
2020	10936	23	27	228	0.12	0.12	0.004	0.002	0.06	wt	wt	wt	wt	wt	wt	wt	wt	wt	wt	wt	-	-	Ala	Ile	Val	-	Thr	Ala	Asn	Gly	Gly	Pro
2020	10932	12336	118	20613	0.03	0.25	0.002	0.004	0.06	wt	wt	wt	wt	wt	wt	wt	wt	wt	wt	wt	-	-	Ala	Ile	Val	Asp	Thr	Ala	Asn	Gly	Gly	Pro
2020	10931	3450	118	5742	0.015	0.03	0.002	0.002	0.03	wt	wt	Arg	wt	Met	wt	wt	wt	wt	wt	wt	-	-	Ala	Ile	Val	Asp	Thr	Ala	Asn	Gly	Gly	Pro
2020	10929	3450	118	5742	0.015	0.03	0.002	0.002	0.03	wt	wt	Arg	wt	wt	wt	wt	wt	wt	wt	wt	-	-	Ala	Ile	Val	Asp	Thr	Ala	Asn	Gly	Gly	Pro
2020	10928	3450	118	5742	0.03	0.03	0.002	0.004	0.03	wt	wt	Arg	wt	wt	wt	wt	wt	wt	wt	wt	-	-	Ala	Ile	Val	Asp	Thr	Ala	Asn	Gly	Gly	Pro
2020	10923	3450	118	5742	0.015	0.03	0.002	0.002	0.03	wt	wt	Arg	wt	wt	wt	wt	wt	wt	wt	wt	-	-	Ala	Ile	Val	Asp	Thr	Ala	Asn	Gly	Gly	Pro
2020	10922	37	27	807	0.06	0.25	0.015	0.004	0.06	wt	wt	wt	wt	wt	wt	wt	wt	wt	wt	wt	-	-	Ala	Ile	Val	Asp	Thr	Ala	Asn	Gly	Gly	Pro
2020	10920	12673	118	21651	0.015	0.25	0.002	0.002	0.12	wt	wt	wt	wt	wt	wt	wt	wt	wt	wt	Asp	-	-	Ala	Ile	Val	Asp	Thr	Ala	Asn	Gly	Gly	Pro
2020	10918	12671	18	21649	0.25	2	0.004	8	0.5	Phe	Ala	Arg	wt	Met	wt	wt	wt	wt	Lys	Asn	-	-	Ala	Ile	Val	Asp	Thr	Ala	Asn	Gly	Gly	Pro
2020	10915	1388	110	2212	4	1	0.06	32	0.25	Phe	wt	Arg	wt	Met	wt	wt	wt	wt	Lys	Asn	-	-	Ala	Ile	Val	Asp	Thr	Ala	Asn	Gly	Gly	Pro
2020	10912	1257	6	1993	0.015	0.12	0.002	0.004	0.06	wt	wt	wt	wt	wt	wt	wt	wt	wt	wt	wt	-	-	Ala	Ile	Val	Asp	Thr	Ala	Asn	Gly	Gly	Pro
2020	10910	11027	27	18894	0.12	0.25	0.008	0.004	0.12	wt	wt	wt	wt	wt	wt	wt	wt	wt	wt	wt	-	-	Ala	Ile	Val	Asp	Thr	Ala	Asn	Gly	Gly	Pro
2020	10909	12339	18	20611	1	0.5	0.008	4	0.12	Phe	Ala	wt	wt	Met	wt	wt	wt	wt	wt	Ser	-	-	Ala	Ile	Val	Asp	Thr	Ala	Asn	Gly	Gly	Pro
2020	10908	9407	6	16174	0.015	0.12	0.002	0.004	0.12	wt	wt	wt	wt	wt	wt	wt	wt	wt	wt	wt	-	-	Ala	Ile	Val	-	Thr	Ala	Asn	Gly	Gly	Pro
2019	10822	23	75	19650	0.25	8	0.008	2	0.06	Phe	wt	Asn	wt	Met	Pro	wt	wt	wt	wt	wt	tetM	-	Ala	Ile	Val	Asp	Thr	Ala	Asn	Gly	Gly	Pro
2019	10821	1257	6	1993	0.015	0.06	0.002	0.04	0.12	wt	wt	wt	wt	wt	wt	wt	wt	wt	wt	wt	-	-	Ala	Ile	Val	-	Thr	Ala	Asn	Gly	Gly	Pro
2019	10820	23	75	19650	0.25	16	0.008	2	0.12	Phe	wt	Asn	wt	Met	Pro	wt	wt	wt	wt	wt	tetM	-	Ala	Ile	Val	Asp	Thr	Ala	Asn	Gly	Gly	Pro
2019	10819	1257	6	1993	0.03	0.06	0.002	0.06	0.12	wt	wt	wt	wt	wt	wt	wt	wt	wt	wt	wt	-	-	Ala	Ile	Val	-	Thr	Ala	Asn	Gly	Gly	Pro
2019	10818	5259	2961	19572	0.06	0.06	0.008	0.06	0.12	wt	wt	wt	wt	wt	wt	wt	wt	wt	wt	wt	-	-	Ala	Ile	Val	Asp	Thr	Ala	Asn	Gly	Gly	Pro
2019	10817	1257	6	1993	0.015	0.12	0.002	0.004	0.25	wt	wt	wt	wt	wt	wt	wt	wt	wt	wt	wt	-	-	Ala	Ile	Val	-	Thr	Ala	Asn	Gly	Gly	Pro
2019	10816	5259	2961	19572	0.12	0.06	0.004	0.004	0.12	wt	wt	wt	wt	wt	wt	wt	wt	wt	wt	wt	-	-	Ala	Ile	Val	Asp	Thr	Ala	Asn	Gly	Gly	Pro
2019	10815	11423	629	19589	0.06	0.5	0.002	0.015	0.06	wt	wt	wt	wt	Met	Pro	wt	wt	wt	wt	wt	-	-	Ala	Ile	Val	Asp	Thr	Ala	Asn	Gly	Gly	Pro
2019	10814	23	27	228	0.06	0.12	0.004	0.015	0.06	wt	wt	wt	wt	wt	wt	wt	wt	wt	wt	wt	-	-	Ala	Ile	Val	Asp	Thr	Ala	Asn	Gly	Gly	Pro
2019	10813	11053	6	18947	0.03	0.25	0.002	0.015	0.5	wt	wt	wt	wt	wt	wt	wt	wt	wt	wt	wt	-	-	Ala	Ile	Val	-	Thr	Ala	Asn	Gly	Gly	Pro
2019	10812	11422	137	19588	2	8	0.008	4	0.06	Phe	wt	Arg	wt	Met	Pro	wt	wt	wt	wt	wt	tetM	-	Ala	Ile	Val	Asp	Thr	Ala	Asn	Gly	Gly	Pro
2019	10811	11058	27	18953	0.12	0.12	0.008	0.004	0.12	wt	wt	wt	wt	wt	wt	wt	wt	wt	wt	wt	-	-	Ala	Ile	Val	Asp	Thr	Ala	Asn	Gly	Gly	Pro
2019	10810	11422	137	19588	2	8	0.008	4	0.06	Phe	wt	Arg	wt	Met	Pro	wt	wt	wt	wt	wt	tetM	-	Ala	Ile	Val	Asp	Thr	Ala	Asn	Gly	Gly	Pro
2019	10809	23	6	6238	0.5	0.12	0.008	4	0.06	Phe	Gly	Arg	wt	Met	Pro	wt	wt	wt	wt	wt	-	-	Ala	Ile	Val	Asp	Thr	Ala	Asn	Ser	Gly	Pro
2019	10808	1642	6	6226	0.5	0.25	0.008	8	0.12	Phe	Gly	Arg	wt	Met	Pro	wt	wt	wt	wt	wt	-	-	Ala	Ile	Val	Asp	Thr	Ala	Asn	Ser	Gly	Pro
2019	10807	5259	2961	19572	0.03	0.06	0.008	0.004	0.12	wt	wt	wt	wt	wt	wt	wt	wt	wt	wt	wt	-	-	Ala	Ile	Val	Asp	Thr	Ala	Asn	Gly	Gly	Pro
2019	10806	9923	6	17027	0.12	0.25	0.008	8	0.12	Phe	Gly	Arg	wt	Met	Pro	wt	wt	wt	wt	wt	-	-	Ala	Ile	Val	Asp	Thr	Ala	Asn	Ser	Gly	Pro
2019	10805	421	629	5718	0.015	0.5	0.002	0.008	0.12	wt	wt	wt	wt	Met	Pro	wt	wt	wt	wt	wt	-	-	Ala	Ile	Val	Asp	Thr	Ala	Asn	Gly	Gly	Pro
2019	10804	1642	6	6226	0.25	0.12	0.004	4	0.03	Phe	Gly	Arg	wt	Met	Pro	wt	wt	wt	wt	wt	-	-	Ala	Ile	Val	Asp	Thr	Ala	Asn	Ser	Gly	Pro
2019	10803	1642	6	6226	1	0.12	0.008	4	0.06	Phe	Gly	Arg	wt	Met	Pro	wt	wt	wt	wt	wt	-	-	Ala	Ile	Val	Asp	Thr	Ala	Asn	Ser	Gly	Pro
2019	10802	3540	399	5926	0.06	0.5	0.002	0.008	0.03	wt	wt	wt	wt	Met	wt	wt	wt	wt	wt	wt	-	-	Ala	Ile	Val	Asp	Thr	Ala	Asn	Gly	Gly	Pro
2019	10801	11053	6	18947	0.03	0.25	0.002	0.008	0.12	wt	wt	wt	wt	wt	wt	wt	wt	wt	wt	wt	-	-	Ala	Ile	Val	-	Thr	Ala	Asn	Gly	Gly	Pro
2019	10800	37	27	807	0.25	0.25	0.008	0.004	0.25	wt	wt	wt	wt	wt	wt	wt	wt	wt	wt	wt	-	-	Ala	Ile	Val	Asp	Thr	Ala	Asn	Gly	Gly	Pro
2019	10799	11058	27	18953	0.25	0.25	0.008	0.004	0.06	wt	wt	wt	wt	wt	wt	wt	wt	wt	wt	wt	-	-	Ala	Ile	Val	Asp	Thr	Ala	Asn	Gly	Gly	Pro
2019	10798	8482	6	14627	0.015	0.25	0.002	0.004	0.25	wt	wt	wt	wt	wt	wt	wt	wt	wt	wt	wt	-	-	Ala	Ile	Val	-	Thr	Ala	Asn	Gly	Gly	Pro
2019	10797	3547	27	5941	0.5	0.12	0.004	0.004	0.06	wt	wt	wt	wt	wt	wt	wt	wt	wt	wt	wt	-	-	Ala	Ile	Val	Asp	Thr	Ala	Asn	Gly	Gly	Pro
2019	10796	11053	6	18947	0.003	0.12	0.002	0.004	0.12	wt	wt	wt	wt	wt	wt	wt	wt	wt	wt	wt	-	-	Ala	Ile	Val	-	Thr	Ala	Asn	Gly	Gly	Pro
2019	10795	3547	27	5941	0.25	0.12	0.004	0.004	0.06	wt	wt	wt	wt	wt	wt	wt	wt	wt	wt	wt	-	-	Ala	Ile	Val	Asp	Thr	Ala	Asn	Gly	Gly	Pro
2019	10794	5675	27	9570	0.5	0.12	0.008	0.004	0.12	wt	wt	wt	wt	wt	wt	wt	wt	wt	wt	wt	-	-	Ala	Ile	Val	Asp	Thr	Ala	Asn	Gly	Gly	Pro
2019	10793	37	27	807	0.25	0.25	0.008	0.008	0.12	wt	wt	wt	wt	wt	wt	wt	wt	wt	wt	wt	-	-	Ala	Ile	Val	Asp	Thr	Ala	Asn	Gly	Gly	Pro
2019	10792	37	27	807	0.25	0.25	0.004	0.004	0.25	wt	wt	wt	wt	wt	wt	wt	wt	wt	wt	wt	-	-	Ala	Ile	Val	Asp	Thr	Ala	Asn	Gly	Gly	Pro
2019	10791	3547	27	5941	0.25	0.25	0.008	0.004	0.25	wt	wt	wt	wt	wt	wt	wt	wt	wt	wt	wt	-	-	Ala	Ile	Val	Asp	Thr	Ala	Asn	Gly	Gly	Pro
2019	10790	37	27	807	0.03	0.03	0.004	0.004	0.03	wt	wt	wt	wt	wt	wt	wt	wt	wt	wt	wt	-	-	Ala	Ile	Val	Asp	Thr	Ala	Asn	Gly	Gly	Pro
2019	10789	7289	6	13055	1	0.5	0.004	4	0.06	Phe	Gly	Arg	wt	Met	Pro	wt	delA	wt	wt	wt	-	-	Ala	Ile	Val	Asp	Thr	Ala	Asn	Ser	Gly	Pro
2019	10787	23	27	228	0.25	0.12	0.004	0.015	0.03	wt	wt	wt	wt	wt	wt	wt	wt	wt	wt	wt	-	-	Ala	Ile	Val	Asp	Thr	Ala	Asn	Gly	Gly	Pro
2019	10786	5136	18	16169	2	1	0.015	8	0.25	Phe	wt	Arg	wt	Met	Pro	wt	wt	wt	wt	wt	-	-	Ala	Ile	Val	Asp	Thr	Val	Asn	Gly	Gly	Ser
2019	10785	3143	1218	19577	0.06	0.12	0.002	0.002	0.03	wt	wt	wt	wt	wt	wt	wt	wt	wt	wt	wt	-	-	Ala	Ile	Val	-	Thr	Ala	Asn	Gly	Gly	Pro
2019	10783	90	25	1318	8	1	0.015	8	0.5	Phe	Gly	Arg	wt	Met	Pro	wt	delA	wt	wt	wt	-	blaTEM	Ala	Ile	Val	Asp	Thr	Ala	Asn	Ser	Gly	Pro
2019	10782	9921	189	17024	0.12	0.5	0.004	0.015	0.03	wt	wt	wt	wt	Met	wt	wt	wt	wt	wt	wt	-	-	Ala	Ile	Val	Asp	Thr	Ala	Asn	Gly	Gly	Pro
2019	10781	7589	6	13058	1	2	0.008	16	0.5	Phe	Gly	Arg	wt	Met	Pro	wt	delA	wt	wt	wt	-	-	Ala	Ile	Val	Asp	Thr	Ala	Asn	Ser	Gly	Pro
2019	10780	433	2716	17535	0.25	0.12	0.002	0.004	0.06	wt	wt	wt	wt	wt	wt	wt	wt	wt	wt	wt	-	-	Ala	Ile	Val	Asp	Thr	Ala	Asn	Gly	Gly	Pro
2019	10779	37	27	807	0.5	0.25	0.015	0.008	0.06	wt	wt	wt	wt	wt	wt	wt	wt	wt	wt	wt	-	-	Ala	Ile	Val	Asp	Thr	Ala	Asn	Gly	Gly	Pro
2019	10778	11055	27	18950	32	2	0.004	0.008	0.06	wt	wt	wt	wt	Met	wt	wt	wt	wt	wt	wt	-	blaTEM	Ala	Ile	Val	Asp	Thr	Ala	Asn	Gly	Gly	Pro
2019	10777	9921	189	17024	0.5	0.5	0.002	0.004	0.06	wt	wt	wt	wt	Met	wt	wt	wt	wt	wt	wt	-	-	Ala	Ile	Val	Asp	Thr	Ala	Asn	Gly	Gly	Pro
2019	10776	11054	27	18949	2	1	0.015	8	0.25	Phe	Gly	Arg	wt	Met	Pro	wt	delA	wt	wt	wt	-	-	Ala	Ile	Val	Asp	Thr	Ala	Asn	Ser	Gly	Pro
2019	10775	37	27	807	1	0.5	0.015	0.004	0.12	wt	wt	wt	wt	wt	wt	wt	wt	wt	wt	wt	-	-	Ala	Ile	Val	Asp	Thr	Ala	Asn	Gly	Gly	Pro
2019	10774	11026	29	18895	0.5	0.5	0.002	2	0.06	Phe	Gly	wt	wt	Met	Pro	wt	wt	wt	wt	wt	-	-	Ala	Ile	Val	Asp	Thr	Ala	Asn	Gly	Gly	Leu
2019	10773	7289	6	13055	1	0.25	0.004	8	0.06	Phe	Gly	Arg	wt	Met	Pro	wt	delA	wt	wt	wt	-	-	Ala	Ile	Val	Asp	Thr	Ala	Asn	Ser	Gly	Pro
2019	10772	37	27	807	1	0.25	0.03	0.008	0.12	wt	wt	wt	wt	wt	wt	wt	wt	wt	wt	wt	-	-	Ala	Ile	Val	Asp	Thr	Ala	Asn	Gly	Gly	Pro
2019	10771	37	27	807	0.5	2	0.03	0.008	0.12	wt	wt	wt	wt	wt	wt	wt	wt	wt	wt	wt	tetM	-	Ala	Ile	Val	Asp	Thr	Ala	Asn	Gly	Gly	Pro
2019	10770	2078	29	6765	2	2	0.008	0.002	0.06	wt	wt	wt	wt	Met	wt	wt	wt	wt	Lys	Asn	-	-	Ala	Ile	Val	Asp	Thr	Ala	Asn	Gly	Gly	Pro
2019	10768	6094	29	15906	1	2	0.03	0.008	0.5	wt	wt	wt	wt	wt	wt	wt	wt	wt	wt	wt	-	-	Ala	Ile	Val	Asp	Thr	Ala	Asn	Ser	Gly	Pro
2019	10767	11415	175	19578	0.015	0.06	0.002	0.008	0.06	wt	wt	wt	wt	wt	wt	wt	wt	wt	wt	wt	-	-	Ala	Ile	Val	-	Thr	Ala	Asn	Gly	Gly	Pro
2019	10765	11415	175	19578	0.015	0.5	0.002	0.008	0.03	wt	wt	wt	wt	wt	wt	wt	wt	wt	wt	wt	-	-	Ala	Ile	Val	-	Thr	Ala	Asn	Gly	Gly	Pro
2019	10764	11415	175	19578	0.06	0.12	0.002	0.008	0.06	wt	wt	wt	wt	wt	wt	wt	wt	wt	wt	wt	-	-	Ala	Ile	Val	-	Thr	Ala	Asn	Gly	Gly	Pro
2019	10763	11415	175	19578	0.015	0.12	0.002	0.002	0.06	wt	wt	wt	wt	wt	wt	wt	wt	wt	wt	wt	-	-	Ala	Ile	Val	-	Thr	Ala	Asn	Gly	Gly	Pro
2019	10762	11415	175	19578	0.06	0.06	0.002	0.002	0.06	wt	wt	wt	wt	Met	wt	wt	wt	wt	wt	wt	-	-	Ala	Ile	Val	-	Thr	Ala	Asn	Gly	Gly	Pro
2019	10761	2020	32	18948	1	1	0.008	16	0.12	Phe	Gly	Arg	wt	Met	Pro	wt	wt	wt	Lys	Gly	-	-	Ala	Ile	Val	Asp	Thr	Ala	Asn	Ser	Gly	Pro
2019	10760	2020	32	18948	4	1	0.015	16	0.12	Phe	Gly	Arg	wt	Met	Pro	wt	wt	wt	Lys	Gly	-	-	Ala	Ile	Val	Asp	Thr	Ala	Asn	Ser	Gly	Pro
2019	10759	2020	32	18948	1	1	0.015	16	0.12	Phe	Gly	Arg	wt	Met	Pro	wt	wt	wt	Lys	Gly	-	-	Ala	Ile	Val	Asp	Thr	Ala	Asn	Ser	Gly	Pro
2019	10758	2020	32	18948	4	2	0.015	32	0.5	Phe	Gly	Arg	wt	Met	Pro	wt	wt	wt	Lys	Gly	-	-	Ala	Ile	Val	Asp	Thr	Ala	Asn	Ser	Gly	Pro
2019	10757	2020	32	18948	1	2	0.03	16	0.25	Phe	Gly	Arg	wt	Met	Pro	wt	wt	wt	Lys	Gly	-	-	Ala	Ile	Val	Asp	Thr	Ala	Asn	Ser	Gly	Pro
2019	10756	2020	32	18948	2	2	0.008	16	0.25	Phe	Gly	Arg	wt	Met	Pro	wt	wt	wt	Lys	Gly	-	-	Ala	Ile	Val	Asp	Thr	Ala	Asn	Ser	Gly	Pro
2019	10754	10230	4	17534	1	4	0.004	16	0.06	Phe	Gly	Arg	wt	Met	Pro	wt	delA	wt	wt	wt	-	-	Ala	Ile	Val	Asp	Thr	Ala	Asn	Ser	Gly	Pro
2019	10753	11027	27	18894	0.25	0.12	0.004	0.004	0.06	wt	wt	wt	wt	wt	wt	wt	wt	wt	wt	wt	-	-	Ala	Ile	Val	Asp	Thr	Ala	Asn	Gly	Gly	Pro
2019	10752	421	32	19576	0.06	0.25	0.002	0.015	0.06	wt	wt	wt	wt	wt	wt	wt	wt	wt	wt	wt	-	-	Ala	Ile	Val	-	Thr	Ala	Asn	Gly	Gly	Pro
2019	10751	9407	6	16174	0.06	0.12	0.002	0.002	0.06	wt	wt	wt	wt	wt	wt	wt	wt	wt	wt	wt	-	-	Ala	Ile	Val	-	Thr	Ala	Asn	Gly	Gly	Pro
2019	10750	11027	27	18894	0.5	0.12	0.008	0.002	0.03	wt	wt	wt	wt	wt	wt	wt	wt	wt	wt	wt	-	-	Ala	Ile	Val	Asp	Thr	Ala	Asn	Gly	Gly	Pro
2019	10749	11567	118	19648	0.06	0.25	0.008	0.008	0.06	wt	wt	wt	wt	wt	wt	wt	wt	wt	wt	wt	-	-	Ala	Ile	Val	-	Thr	Ala	Asn	Gly	Gly	Pro
2019	10748	738	6	5714	0.06	0.12	0.002	0.002	0.015	wt	wt	wt	wt	wt	wt	wt	wt	wt	Asp	wt	-	-	Ala	Ile	Val	-	Thr	Ala	Asn	Gly	Gly	Pro
2019	10747	11414	4	19574	4	4	0.015	32	0.12	Phe	Gly	Arg	wt	Met	Pro	wt	delA	wt	Lys	Asp	-	-	Ala	Ile	Val	Asp	Thr	Ala	Asn	Ser	Gly	Pro
2019	10746	421	2390	14020	0.5	4	0.004	0.015	0.06	wt	wt	wt	wt	Met	wt	wt	wt	wt	wt	wt	-	-	Ala	Ile	Val	Asp	Thr	Ala	Asn	Gly	Gly	Pro
2019	10745	11027	75	19575	0.5	0.5	0.008	8	0.06	Phe	Asn	wt	wt	Met	Pro	wt	delA	wt	wt	wt	-	-	Ala	Ile	Val	Asp	Thr	Val	Asn	Ser	Gly	Pro
2019	10744	738	6	5714	0.06	0.12	0.002	0.004	0.06	wt	wt	wt	wt	wt	wt	wt	wt	wt	wt	wt	-	-	Ala	Ile	Val	-	Thr	Ala	Asn	Gly	Gly	Pro
2019	10743	738	6	5714	0.12	0.5	0.002	0.008	0.12	wt	wt	wt	wt	wt	wt	wt	wt	wt	wt	wt	-	-	Ala	Ile	Val	-	Thr	Ala	Asn	Gly	Gly	Pro
2019	10742	11027	27	18894	0.5	0.12	0.015	0.004	0.06	wt	wt	wt	wt	wt	wt	wt	wt	wt	wt	wt	-	-	Ala	Ile	Val	Asp	Thr	Ala	Asn	Gly	Gly	Pro
2019	10741	11027	27	18894	0.5	0.12	0.015	0.004	0.06	wt	Gly	wt	wt	wt	wt	wt	wt	wt	wt	wt	-	-	Ala	Ile	Val	Asp	Thr	Ala	Asn	Gly	Gly	Pro
2019	10740	406	118	9574	0.12	0.12	0.002	0.002	0.03	wt	wt	wt	wt	wt	wt	wt	wt	wt	wt	wt	-	-	Ala	Ile	Val	-	Thr	Ala	Asn	Gly	Gly	Pro
2019	10739	421	2390	14020	0.5	1	0.004	0.004	0.06	wt	wt	wt	wt	Met	wt	wt	wt	wt	wt	wt	-	-	Ala	Ile	Val	Asp	Thr	Ala	Asn	Gly	Gly	Pro
2019	10738	1257	6	1993	0.06	0.25	0.002	0.004	0.06	wt	wt	wt	wt	wt	wt	wt	wt	wt	wt	wt	-	-	Ala	Ile	Val	-	Thr	Ala	Asn	Gly	Gly	Pro
2019	10737	9534	189	16412	2	2	0.008	0.002	0.03	wt	wt	wt	wt	Met	wt	wt	wt	wt	Asp	wt	-	-	Ala	Ile	Val	Asp	Thr	Ala	Asn	Gly	Gly	Pro
2019	10736	1257	6	1993	0.06	0.12	0.002	0.002	0.06	wt	wt	wt	wt	wt	wt	wt	wt	wt	wt	wt	-	-	Ala	Ile	Val	-	Thr	Ala	Asn	Gly	Gly	Pro
2019	10735	8661	1052	14940	0.06	0.12	0.002	0.015	0.06	wt	wt	wt	wt	wt	wt	wt	wt	wt	Asp	wt	-	-	Ala	Ile	Val	-	Thr	Ala	Asn	Gly	Gly	Pro
2019	10734	11413	6	19573	0.06	0.06	0.002	0.015	0.06	wt	wt	wt	wt	wt	wt	wt	wt	wt	wt	wt	-	-	Ala	Ile	Val	-	Thr	Ala	Asn	Gly	Gly	Pro
2019	10733	975	27	1544	0.03	0.12	0.002	0.004	0.12	wt	wt	wt	wt	wt	wt	wt	wt	wt	wt	wt	-	-	Ala	Ile	Val	Asp	Thr	Ala	Asn	Gly	Gly	Pro
2019	10732	383	1714	9486	0.12	0.12	0.002	0.004	0.06	wt	wt	wt	wt	wt	wt	wt	wt	wt	wt	wt	-	-	Ala	Ile	Val	-	Thr	Ala	Asn	Gly	Gly	Pro
2019	10731	1257	6	1993	0.12	0.5	0.002	0.008	0.25	wt	wt	wt	wt	wt	wt	wt	wt	wt	wt	wt	-	-	Ala	Ile	Val	-	Thr	Ala	Asn	Gly	Gly	Pro
2019	10730	8661	1052	14940	0.03	0.25	0.002	0.004	0.06	wt	wt	wt	wt	wt	wt	wt	wt	wt	wt	wt	-	-	Ala	Ile	Val	-	Thr	Ala	Asn	Gly	Gly	Pro
2019	10729	9534	189	16412	0.25	0.25	0.002	0.004	0.015	wt	wt	wt	wt	Met	wt	wt	wt	wt	Asp	wt	-	-	Ala	Ile	Val	Asp	Thr	Ala	Asn	Gly	Gly	Pro
2019	10728	7783	812	13454	0.5	0.25	0.004	8	0.12	Phe	Gly	Arg	wt	Met	Pro	wt	delA	wt	wt	wt	-	-	Ala	Ile	Val	Asp	Thr	Ala	Asn	Gly	Gly	Pro
2019	10727	23	27	228	0.12	0.12	0.004	0.004	0.03	wt	wt	wt	wt	wt	wt	wt	wt	wt	wt	wt	-	-	Ala	Ile	Val	Asp	Thr	Ala	Asn	Gly	Gly	Pro
2019	10726	1642	1052	5042	0.015	0.25	0.004	0.004	0.06	wt	wt	wt	wt	wt	wt	wt	wt	wt	wt	wt	-	-	Ala	Ile	Val	-	Thr	Ala	Asn	Gly	Gly	Pro
2019	10725	37	27	807	0.25	0.12	0.004	0.004	0.06	wt	wt	wt	wt	wt	wt	wt	wt	wt	wt	wt	-	-	Ala	Ile	Val	Asp	Thr	Ala	Asn	Gly	Gly	Pro
2019	10724	975	27	1544	0.25	0.06	0.004	0.004	0.25	wt	wt	wt	wt	wt	wt	wt	wt	wt	wt	wt	-	-	Ala	Ile	Val	Asp	Thr	Ala	Asn	Gly	Gly	Pro
2019	10723	37	27	807	0.5	0.5	0.004	0.004	0.06	wt	wt	wt	wt	wt	wt	wt	wt	wt	wt	wt	-	-	Ala	Ile	Val	Asp	Thr	Ala	Asn	Gly	Gly	Pro
2019	10722	383	1714	9486	0.06	0.12	0.002	0.008	0.06	wt	wt	wt	wt	wt	wt	wt	wt	wt	wt	wt	-	-	Ala	Ile	Val	-	Thr	Ala	Asn	Gly	Gly	Pro
2019	10721	5136	18	16169	1	1	0.004	8	0.12	Phe	wt	Arg	wt	Met	Pro	wt	wt	wt	wt	wt	-	-	Ala	Ile	Val	Asp	Thr	Ala	Asn	Ser	Gly	Pro
2019	10720	975	27	1544	0.25	0.12	0.002	0.004	0.12	wt	wt	wt	wt	wt	wt	wt	wt	wt	wt	wt	-	-	Ala	Ile	Val	Asp	Thr	Ala	Asn	Gly	Gly	Pro
2019	10719	8661	1052	14940	0.03	0.25	0.002	0.004	0.06	wt	wt	wt	wt	wt	wt	wt	wt	wt	wt	wt	-	-	Ala	Ile	Val	-	Thr	Ala	Asn	Gly	Gly	Pro
2019	10718	383	1714	9486	0.25	0.25	0.002	0.008	0.12	wt	wt	wt	wt	wt	wt	wt	wt	wt	wt	wt	-	-	Ala	Ile	Val	-	Thr	Ala	Asn	Gly	Gly	Pro
2019	10717	383	1714	9486	0.25	0.25	0.002	0.004	0.12	wt	wt	wt	wt	wt	wt	wt	wt	wt	wt	wt	-	-	Ala	Ile	Val	-	Thr	Ala	Asn	Gly	Gly	Pro
2019	10716	11056	74	18951	0.5	1	0.002	0.004	0.25	wt	wt	wt	wt	Met	Pro	wt	wt	wt	wt	wt	-	-	Ala	Ile	Val	Asp	Thr	Ala	Asn	Gly	Gly	Pro
2019	10715	11056	74	18951	0.5	1	0.002	0.004	0.25	wt	wt	wt	wt	Met	Pro	wt	wt	wt	wt	wt	-	-	Ala	Ile	Val	Asp	Thr	Ala	Asn	Gly	Gly	Pro
2019	10714	11057	27	18952	2	0.5	0.015	0.004	0.06	wt	wt	wt	wt	wt	wt	wt	wt	wt	wt	wt	-	-	Ala	Ile	Val	Asp	Thr	Ala	Asn	Gly	Gly	Pro
2019	10713	383	1714	9486	0.06	0.12	0.002	0.004	0.06	wt	wt	wt	wt	wt	wt	wt	wt	wt	wt	wt	-	-	Ala	Ile	Val	-	Thr	Ala	Asn	Gly	Gly	Pro
2019	10712	383	1714	9486	0.06	0.12	0.002	0.015	0.06	wt	wt	wt	wt	wt	wt	wt	wt	wt	wt	wt	-	-	Ala	Ile	Val	-	Thr	Ala	Asn	Gly	Gly	Pro
2019	10711	11059	27	18954	0.25	0.12	0.002	0.004	0.03	wt	wt	wt	wt	wt	wt	wt	wt	wt	Asp	wt	-	-	Ala	Ile	Val	-	Thr	Ala	Asn	Gly	Gly	Pro
2019	10710	383	1714	9486	0.03	0.12	0.002	0.008	0.06	wt	wt	wt	wt	wt	wt	wt	wt	wt	wt	wt	-	-	Ala	Ile	Val	-	Thr	Ala	Asn	Gly	Gly	Pro
2019	10709	11424	674	19587	0.25	0.25	0.004	0.002	0.06	wt	wt	wt	wt	Met	wt	wt	wt	wt	wt	wt	-	-	Ala	Ile	Val	Asp	Thr	Ala	Asn	Gly	Gly	Pro
2019	10708	738	6	5714	0.06	0.12	0.002	0.004	0.25	wt	wt	wt	wt	wt	wt	wt	wt	wt	wt	wt	-	-	Ala	Ile	Val	-	Thr	Ala	Asn	Gly	Gly	Pro
2019	10707	948	291	1580	0.015	0.06	0.002	0.004	0.03	wt	wt	wt	wt	wt	wt	wt	wt	wt	wt	wt	-	-	Ala	Ile	Val	-	Thr	Ala	Asn	Gly	Gly	Pro
2019	10706	948	291	1580	0.015	0.06	0.002	0.004	0.03	wt	wt	wt	wt	wt	wt	wt	wt	wt	wt	wt	-	-	Ala	Ile	Val	-	Thr	Ala	Asn	Gly	Gly	Pro
2019	10705	4367	72	19649	1	2	0.008	8	0.25	Phe	Asn	wt	Gly	Met	Pro	wt	delA	wt	wt	wt	-	-	Ala	Ile	Val	Asp	Thr	Ala	Asn	Gly	Gly	Pro
2019	10704	23	27	228	0.5	0.25	0.004	0.002	0.12	wt	wt	wt	wt	wt	wt	wt	wt	wt	wt	wt	-	-	Ala	Ile	Val	Asp	Thr	Ala	Asn	Gly	Gly	Pro
2019	10703	5675	27	9570	0.5	0.25	0.002	0.002	0.12	wt	Gly	wt	wt	wt	wt	wt	wt	wt	Asp	wt	-	-	Ala	Ile	Val	Asp	Thr	Ala	Asn	Gly	Gly	Pro
2019	10702	5675	27	9570	0.5	0.25	0.004	0.002	0.12	wt	wt	wt	wt	wt	wt	wt	wt	wt	wt	wt	-	-	Ala	Ile	Val	Asp	Thr	Ala	Asn	Gly	Gly	Pro
2019	10701	5904	110	10025	2	2	0.12	32	0.25	Phe	wt	Arg	wt	Met	Pro	wt	delA	wt	Asp	Gly	-	-	Ala	Met	Thr	-	Thr	Ala	Tyr	Gly	Ser	Pro
2019	10700	5904	110	10025	2	2	0.03	32	0.5	Phe	wt	Arg	wt	Met	Pro	wt	delA	wt	Asp	Gly	-	-	Ala	Met	Thr	-	Thr	Ala	Tyr	Gly	Ser	Pro
2018	10650	1228	958	17536	1	0.25	0.008	8	0.12	Phe	Gly	wt	wt	wt	Pro	wt	wt	wt	wt	wt	-	-	Ala	Ile	Val	Asp	Thr	Ala	Asn	Ser	Gly	Pro
2018	10649	1228	958	17536	0.5	0.25	0.004	8	0.06	Phe	Gly	wt	wt	Met	Pro	wt	wt	wt	wt	wt	-	-	Ala	Ile	Val	Asp	Thr	Ala	Asn	Ser	Gly	Pro
2018	10648	1642	6	6226	0.5	1	0.015	8	0.12	Phe	Gly	wt	wt	Met	Pro	wt	wt	wt	wt	wt	-	-	Ala	Ile	Val	Asp	Thr	Ala	Asn	Ser	Gly	Pro
2018	10647	1257	6	1993	0.015	0.25	0.002	0.002	0.25	wt	wt	wt	wt	wt	wt	wt	wt	wt	wt	wt	-	-	Ala	Ile	Val	-	Thr	Ala	Asn	Gly	Gly	Pro
2018	10646	1257	6	1993	0.015	0.25	0.002	0.002	0.25	wt	wt	wt	wt	wt	wt	wt	wt	wt	wt	wt	-	-	Ala	Ile	Val	-	Thr	Ala	Asn	Gly	Gly	Pro
2018	10645	37	27	807	0.25	0.25	0.004	0.004	0.12	wt	wt	wt	wt	wt	wt	wt	wt	wt	wt	wt	-	-	Ala	Ile	Val	Asp	Thr	Ala	Asn	Gly	Gly	Pro
2018	10644	8482	6	14627	0.03	0.25	0.002	0.004	0.25	wt	wt	wt	wt	wt	wt	wt	wt	wt	wt	wt	-	-	Ala	Ile	Val	-	Thr	Ala	Asn	Gly	Gly	Pro
2018	10643	8482	6	14627	0.03	0.25	0.002	0.002	0.12	wt	wt	wt	wt	wt	wt	wt	wt	wt	wt	wt	-	-	Ala	Ile	Val	-	Thr	Ala	Asn	Gly	Gly	Pro
2018	10642	9923	6	17027	0.5	0.5	0.008	8	0.25	Phe	Gly	wt	wt	Met	Pro	wt	wt	wt	wt	wt	-	-	Ala	Ile	Val	Asp	Thr	Ala	Asn	Ser	Gly	Pro
2018	10641	9923	6	17027	1	0.5	0.008	8	0.25	Phe	Gly	wt	wt	Met	Pro	wt	wt	wt	wt	wt	-	-	Ala	Ile	Val	Asp	Thr	Ala	Asn	Ser	Gly	Pro
2018	10640	9923	6	17027	0.5	0.5	0.008	8	0.25	Phe	Gly	wt	wt	Met	Pro	wt	wt	wt	wt	wt	-	-	Ala	Ile	Val	Asp	Thr	Ala	Asn	Ser	Gly	Pro
2018	10639	1257	6	1993	0.03	0.12	0.002	0.008	0.5	wt	wt	wt	wt	wt	wt	wt	wt	wt	wt	wt	-	-	Ala	Ile	Val	-	Thr	Ala	Asn	Gly	Gly	Pro
2018	10638	37	27	807	0.12	0.12	0.008	0.008	0.25	wt	wt	wt	wt	wt	wt	wt	wt	wt	wt	wt	-	-	Ala	Ile	Val	Asp	Thr	Ala	Asn	Gly	Gly	Pro
2018	10637	433	32	4568	0.015	0.12	0.002	0.002	0.06	wt	wt	wt	wt	wt	wt	wt	wt	wt	wt	wt	-	-	Ala	Ile	Val	-	Thr	Ala	Asn	Gly	Gly	Pro
2018	10636	1257	6	1993	0.03	0.25	0.002	0.008	0.25	wt	wt	wt	wt	wt	wt	wt	wt	wt	wt	wt	-	-	Ala	Ile	Val	-	Thr	Ala	Asn	Gly	Gly	Pro
2018	10635	1642	6	6226	0.5	0.5	0.008	8	0.5	Phe	Gly	wt	wt	Met	Pro	wt	wt	wt	wt	wt	-	-	Ala	Ile	Val	Asp	Thr	Ala	Asn	Ser	Gly	Pro
2018	10634	433	32	4568	0.015	1	0.002	0.008	0.12	wt	wt	wt	wt	wt	wt	wt	wt	wt	wt	wt	-	-	Ala	Ile	Val	-	Thr	Ala	Asn	Gly	Gly	Pro
2018	10633	9922	6	17026	0.5	1	0.008	8	0.12	Phe	Gly	wt	wt	Met	Pro	wt	wt	wt	wt	wt	-	-	Ala	Ile	Val	Asp	Thr	Ala	Asn	Ser	Gly	Pro
2018	10632	1642	6	6226	0.5	0.5	0.004	8	0.12	Phe	Gly	wt	wt	Met	Pro	wt	wt	wt	wt	wt	-	-	Ala	Ile	Val	Asp	Thr	Ala	Asn	Ser	Gly	Pro
2018	10631	1642	6	6226	0.5	1	0.008	8	0.25	Phe	Gly	wt	wt	Met	Pro	wt	wt	wt	wt	wt	-	-	Ala	Ile	Val	Asp	Thr	Ala	Asn	Ser	Gly	Pro
2018	10630	1642	6	6226	0.5	1	0.008	8	0.25	Phe	Gly	wt	wt	Met	Pro	wt	wt	wt	wt	wt	-	-	Ala	Ile	Val	Asp	Thr	Ala	Asn	Ser	Gly	Pro
2018	10629	23	27	228	0.015	0.06	0.002	0.004	0.06	wt	wt	wt	wt	wt	wt	wt	wt	wt	wt	wt	-	-	Ala	Ile	Val	Asp	Thr	Ala	Asn	Gly	Gly	Pro
2018	10628	23	27	228	0.015	0.03	0.002	0.004	0.06	wt	wt	wt	wt	wt	wt	wt	wt	wt	wt	wt	-	-	Ala	Ile	Val	Asp	Thr	Ala	Asn	Gly	Gly	Pro
2018	10627	23	27	228	0.015	0.03	0.002	0.004	0.06	wt	wt	wt	wt	wt	wt	wt	wt	wt	wt	wt	-	-	Ala	Ile	Val	Asp	Thr	Ala	Asn	Gly	Gly	Pro
2018	10626	23	27	228	0.015	0.03	0.002	0.004	0.12	wt	wt	wt	wt	wt	wt	wt	wt	wt	wt	wt	-	-	Ala	Ile	Val	Asp	Thr	Ala	Asn	Gly	Gly	Pro
2018	10625	23	27	228	0.06	0.12	0.004	0.004	0.12	wt	wt	wt	wt	wt	wt	wt	wt	wt	wt	wt	-	-	Ala	Ile	Val	Asp	Thr	Ala	Asn	Gly	Gly	Pro
2018	10624	23	27	228	0.06	0.12	0.008	0.004	0.06	wt	wt	wt	wt	wt	wt	wt	wt	wt	wt	wt	-	-	Ala	Ile	Val	Asp	Thr	Ala	Asn	Gly	Gly	Pro
2018	10623	23	27	228	0.06	0.12	0.004	0.004	0.06	wt	wt	wt	wt	wt	wt	wt	wt	wt	wt	wt	-	-	Ala	Ile	Val	Asp	Thr	Ala	Asn	Gly	Gly	Pro
2018	10622	23	27	228	0.03	0.12	0.004	0.008	0.06	wt	wt	wt	wt	wt	wt	wt	wt	wt	wt	wt	-	-	Ala	Ile	Val	Asp	Thr	Ala	Asn	Gly	Gly	Pro
2018	10621	9402	27	16177	0.015	0.06	0.002	0.004	0.06	wt	wt	wt	wt	wt	Pro	wt	wt	wt	wt	wt	-	-	Ala	Ile	Val	Asp	Thr	Ala	Asn	Gly	Gly	Pro
2018	10620	23	27	228	0.03	0.03	0.002	0.004	0.12	wt	wt	wt	wt	wt	wt	wt	wt	wt	wt	wt	-	-	Ala	Ile	Val	Asp	Thr	Ala	Asn	Gly	Gly	Pro
2018	10619	23	27	228	0.03	0.03	0.004	0.004	0.12	wt	wt	wt	wt	wt	wt	wt	wt	wt	wt	wt	-	-	Ala	Ile	Val	Asp	Thr	Ala	Asn	Gly	Gly	Pro
2018	10618	23	27	228	0.06	0.03	0.004	0.004	0.12	wt	wt	wt	wt	wt	wt	wt	wt	wt	wt	wt	-	-	Ala	Ile	Val	Asp	Thr	Ala	Asn	Gly	Gly	Pro
2018	10617	23	27	228	0.06	0.12	0.004	0.004	0.06	wt	wt	wt	wt	wt	wt	wt	wt	wt	wt	wt	-	-	Ala	Ile	Val	Asp	Thr	Ala	Asn	Gly	Gly	Pro
2018	10616	23	27	228	0.06	0.12	0.004	0.004	0.06	wt	wt	wt	wt	wt	wt	wt	wt	wt	wt	wt	-	-	Ala	Ile	Val	Asp	Thr	Ala	Asn	Gly	Gly	Pro
2018	10615	23	27	228	0.06	0.12	0.004	0.004	0.12	wt	wt	wt	wt	wt	wt	wt	wt	wt	wt	wt	-	-	Ala	Ile	Val	Asp	Thr	Ala	Asn	Gly	Gly	Pro
2018	10614	23	27	228	0.06	0.12	0.004	0.008	0.06	wt	wt	wt	wt	wt	wt	wt	wt	wt	wt	wt	-	-	Ala	Ile	Val	Asp	Thr	Ala	Asn	Gly	Gly	Pro
2018	10613	23	27	228	0.03	0.12	0.004	0.004	0.06	wt	wt	wt	wt	wt	wt	wt	wt	wt	wt	wt	-	-	Ala	Ile	Val	Asp	Thr	Ala	Asn	Gly	Gly	Pro
2018	10612	23	27	228	0.03	0.12	0.004	0.004	0.06	wt	wt	wt	wt	wt	wt	wt	wt	wt	wt	wt	-	-	Ala	Ile	Val	Asp	Thr	Ala	Asn	Gly	Gly	Pro
2018	10611	23	27	228	0.06	0.12	0.004	0.004	0.12	wt	wt	wt	wt	wt	wt	wt	wt	wt	wt	wt	-	-	Ala	Ile	Val	Asp	Thr	Ala	Asn	Gly	Gly	Pro
2018	10610	23	27	228	0.06	0.12	0.004	0.004	0.12	wt	wt	wt	wt	wt	wt	wt	wt	wt	wt	wt	-	-	Ala	Ile	Val	Asp	Thr	Ala	Asn	Gly	Gly	Pro
2018	10609	7289	6	13055	0.25	0.5	0.004	2	0.06	Phe	Gly	wt	wt	Met	Pro	wt	wt	wt	wt	wt	-	-	Ala	Ile	Val	Asp	Thr	Ala	Asn	Ser	Gly	Pro
2018	10608	2020	6	12446	2	2	0.008	16	0.25	Phe	Gly	wt	wt	Met	Pro	wt	wt	wt	Lys	Gly	-	-	Ala	Ile	Val	Asp	Thr	Ala	Asn	Ser	Gly	Pro
2018	10606	7289	118	12449	1	1	0.008	16	0.5	Phe	Gly	Asn	wt	Met	Pro	wt	wt	wt	wt	wt	-	-	Ala	Ile	Val	Asp	Thr	Ala	Asn	Ser	Gly	Pro
2018	10605	1614	118	5734	0.015	0.12	0.002	0.002	0.06	wt	wt	Asn	wt	wt	wt	wt	wt	wt	wt	wt	-	-	Ala	Ile	Val	-	Thr	Ala	Asn	Gly	Gly	Pro
2018	10604	3143	118	5185	1	0.25	0.004	4	0.25	Phe	Gly	wt	wt	Met	Pro	wt	delA	AspT	wt	wt	-	-	Ala	Ile	Val	Asp	Thr	Ala	Asn	Ser	Gly	Pro
2018	10603	23	27	228	0.06	0.25	0.002	0.002	0.06	wt	wt	wt	wt	wt	wt	wt	wt	wt	wt	wt	-	-	Ala	Ile	Val	Asp	Thr	Ala	Asn	Gly	Gly	Pro
2018	10602	7289	118	12449	1	1	0.004	8	0.25	Phe	Gly	wt	wt	Met	Pro	wt	delA	wt	wt	wt	-	-	Ala	Ile	Val	Asp	Thr	Ala	Asn	Ser	Gly	Pro
2018	10601	1754	2677	17025	1	1	0.008	0.004	0.25	wt	wt	wt	wt	Met	Pro	wt	delA	wt	Asp	wt	-	-	Ala	Ile	Val	Asp	Thr	Ala	Asn	Gly	Gly	Leu
2018	10600	9921	189	17024	0.25	0.5	0.008	0.004	0.06	wt	wt	wt	wt	Met	wt	wt	wt	wt	wt	wt	-	-	Ala	Ile	Val	Asp	Thr	Ala	Asn	Gly	Gly	Pro
2018	10599	1614	118	5734	0.015	0.06	0.002	0.004	0.06	wt	wt	wt	wt	wt	wt	wt	wt	wt	wt	wt	-	-	Ala	Ile	Val	-	Thr	Ala	Asn	Gly	Gly	Pro
2018	10598	7289	2572	17021	0.25	1	0.002	8	0.25	Phe	Gly	wt	wt	Met	Pro	wt	wt	wt	wt	wt	-	-	Ala	Ile	Val	Asp	Thr	Ala	Asn	Ser	Gly	Pro
2018	10597	160	156	17023	0.12	1	0.002	8	0.12	Phe	wt	wt	wt	Met	Pro	wt	delA	wt	wt	wt	-	-	Ala	Ile	Val	Asp	Thr	Val	Asn	Gly	Gly	Pro
2018	10596	1257	6	1993	0.03	0.5	0.002	0.004	0.25	wt	wt	wt	wt	wt	wt	wt	wt	wt	wt	wt	-	-	Ala	Ile	Val	-	Thr	Ala	Asn	Gly	Gly	Pro
2018	10595	1705	2678	17022	0.25	16	0.002	2	0.12	Phe	wt	wt	wt	Met	Pro	wt	wt	wt	wt	wt	tetM	-	Ala	Ile	Val	Asp	Thr	Ala	Asn	Gly	Gly	Pro
2018	10594	7289	2572	17021	0.25	1	0.004	8	0.25	Phe	Gly	wt	wt	Met	Pro	wt	wt	wt	wt	wt	-	-	Ala	Ile	Val	Asp	Thr	Ala	Asn	Ser	Gly	Pro
2018	10593	7289	2572	17021	0.5	1	0.008	8	0.25	Phe	Gly	wt	wt	Met	Pro	wt	wt	wt	wt	wt	-	-	Ala	Ile	Val	Asp	Thr	Ala	Asn	Ser	Gly	Pro
2018	10592	1903	110	3149	2	4	0.06	32	0.5	Phe	Gly	wt	wt	Met	Pro	wt	delA	wt	Lys	Asn	-	-	Ala	Met	Thr	-	Thr	Ala	Tyr	Gly	Ser	Pro
2018	10590	931	6	1451	1	0.5	0.015	8	0.12	Phe	Gly	wt	wt	Met	Pro	wt	wt	wt	Asp	wt	-	-	Ala	Ile	Val	Asp	Thr	Ala	Asn	Gly	Gly	Leu
2018	10589	9921	189	17024	0.25	0.5	0.004	0.004	0.06	wt	wt	wt	wt	Met	wt	wt	wt	wt	wt	wt	-	-	Ala	Ile	Val	Asp	Thr	Ala	Asn	Gly	Gly	Pro
2018	10588	37	27	807	0.25	0.12	0.008	0.008	0.12	wt	wt	wt	wt	wt	wt	wt	wt	wt	wt	wt	-	-	Ala	Ile	Val	Asp	Thr	Ala	Asn	Gly	Gly	Pro
2018	10587	931	6	1451	1	0.5	0.03	4	0.25	Phe	Gly	wt	wt	Met	Pro	wt	wt	wt	Asp	wt	-	-	Ala	Ile	Val	Asp	Thr	Ala	Asn	Gly	Gly	Leu
2018	10586	9411	6	16185	1	1	0.015	16	0.5	Phe	Gly	wt	wt	Met	Pro	wt	delA	wt	wt	wt	-	-	Ala	Ile	Val	Asp	Thr	Ala	Asn	Ser	Gly	Pro
2018	10585	7289	118	12449	1	1	0.008	16	0.25	Phe	Gly	wt	wt	Met	Pro	wt	delA	wt	wt	wt	-	-	Ala	Ile	Val	Asp	Thr	Ala	Asn	Ser	Gly	Pro
2018	10584	558	563	12542	1	1	0.015	8	0.12	Phe	Gly	Ile	Gly	Met	Pro	wt	delA	wt	Asp	wt	-	-	Ala	Ile	Val	Asp	Thr	Thr	Asn	Gly	Gly	Leu
2018	10583	558	563	12542	1	0.5	0.03	8	0.12	Phe	Gly	Ile	Gly	Met	Pro	wt	delA	wt	Asp	wt	-	-	Ala	Ile	Val	Asp	Thr	Thr	Asn	Gly	Gly	Leu
2018	10582	5475	563	9184	4	2	0.06	16	0.5	Phe	Gly	wt	Gly	Met	Pro	wt	delA	wt	Lys	Asp	-	-	Ala	Ile	Val	Asp	Thr	Ala	Tyr	Gly	Ser	Pro
2018	10581	90	75	1751	1	0.5	0.004	4	0.12	Phe	wt	wt	wt	Met	Pro	wt	delA	wt	Asp	Gly	-	-	Ala	Ile	Val	Asp	Thr	Ala	Asn	Gly	Gly	Pro
2018	10580	3544	2799	18247	0.03	0.25	0.002	0.004	0.06	wt	wt	wt	wt	wt	wt	wt	wt	wt	wt	wt	-	-	Ala	Ile	Val	-	Thr	Ala	Asn	Gly	Gly	Pro
2018	10579	421	2390	14020	0.5	0.5	0.002	0.004	0.06	wt	wt	Asn	wt	Met	wt	wt	wt	wt	wt	wt	-	-	Ala	Ile	Val	Asp	Thr	Ala	Asn	Gly	Gly	Pro
2018	10578	5680	2798	18246	0.5	0.12	0.008	0.004	0.12	wt	wt	wt	wt	wt	wt	wt	wt	wt	wt	wt	-	-	Ala	Ile	Val	Asp	Thr	Ala	Asn	Gly	Gly	Pro
2018	10577	5680	27	9576	0.25	0.06	0.008	0.004	0.12	wt	wt	wt	wt	wt	wt	wt	wt	wt	wt	wt	-	-	Ala	Ile	Val	Asp	Thr	Ala	Asn	Gly	Gly	Pro
2018	10576	5680	2798	18246	0.25	0.25	0.008	0.25	0.12	wt	wt	wt	wt	wt	wt	wt	wt	wt	wt	wt	-	-	Ala	Ile	Val	Asp	Thr	Ala	Asn	Gly	Gly	Pro
2018	10575	738	118	1152	0.015	0.06	0.002	0.008	0.06	wt	wt	wt	wt	wt	wt	wt	wt	wt	wt	wt	-	-	Ala	Ile	Val	-	Thr	Ala	Asn	Gly	Gly	Pro
2018	10574	5680	27	9576	0.25	0.12	0.008	0.004	0.12	wt	wt	wt	wt	wt	wt	wt	wt	wt	wt	wt	-	-	Ala	Ile	Val	Asp	Thr	Ala	Asn	Gly	Gly	Pro
2018	10573	10620	602	18245	32	16	0.008	4	0.06	Phe	wt	wt	wt	Met	wt	wt	wt	wt	wt	wt	tetM	blaTEM	Ala	Ile	Val	Asp	Thr	Ala	Asn	Gly	Gly	Pro
2018	10572	421	2390	14020	0.12	0.5	0.002	0.004	0.06	wt	wt	wt	wt	Met	wt	wt	wt	wt	wt	wt	-	-	Ala	Ile	Val	Asp	Thr	Ala	Asn	Gly	Gly	Pro
2018	10571	421	2390	14020	0.12	0.5	0.002	0.004	0.06	wt	wt	wt	wt	Met	wt	wt	wt	wt	wt	wt	-	-	Ala	Ile	Val	Asp	Thr	Ala	Asn	Gly	Gly	Pro
2018	10570	421	2390	14020	0.12	0.5	0.002	0.004	0.06	wt	wt	wt	wt	Met	wt	wt	wt	wt	wt	wt	-	-	Ala	Ile	Val	Asp	Thr	Ala	Asn	Gly	Gly	Pro
2018	10569	1483	2598	16175	2	1	0.015	16	0.25	Phe	Gly	wt	wt	wt	Pro	wt	wt	wt	Lys	Gly	-	-	Ala	Ile	Val	Asp	Thr	Ala	Asn	Ser	Gly	Pro
2018	10568	908	267	12302	0.25	1	0.004	8	0.5	Phe	wt	wt	wt	Met	wt	wt	wt	wt	Lys	Asn	-	-	Ala	Ile	Val	Asp	Thr	Ala	Asn	Gly	Gly	Pro
2018	10567	421	2390	14020	0.03	0.5	0.002	0.004	0.06	wt	wt	wt	wt	Met	wt	wt	wt	wt	wt	wt	-	-	Ala	Ile	Val	Asp	Thr	Ala	Asn	Gly	Gly	Pro
2018	10566	1483	2598	16175	1	1	0.008	32	0.25	Phe	Gly	wt	wt	Met	Pro	wt	wt	wt	Lys	Gly	-	-	Ala	Ile	Val	Asp	Thr	Ala	Asn	Ser	Gly	Pro
2018	10565	10230	4	17534	0.25	0.5	0.015	16	0.25	Phe	Gly	wt	wt	Met	Pro	wt	delA	wt	wt	wt	-	-	Ala	Ile	Val	Asp	Thr	Ala	Asn	Ser	Gly	Pro
2018	10564	421	2390	14020	0.25	1	0.015	0.008	0.12	wt	wt	wt	wt	Met	wt	wt	wt	wt	wt	wt	-	-	Ala	Ile	Val	Asp	Thr	Ala	Asn	Gly	Gly	Pro
2018	10563	23	118	17020	0.03	0.25	0.002	0.008	0.12	wt	wt	wt	wt	wt	wt	wt	wt	wt	wt	wt	-	-	Ala	Ile	Val	-	Thr	Ala	Asn	Gly	Gly	Pro
2018	10562	5680	27	9576	0.12	0.25	0.008	0.008	0.12	wt	wt	wt	wt	wt	wt	wt	wt	wt	wt	wt	-	-	Ala	Ile	Val	Asp	Thr	Ala	Asn	Gly	Gly	Pro
2018	10561	421	2390	14020	0.06	0.5	0.002	0.002	0.03	wt	wt	wt	wt	Met	wt	wt	wt	wt	wt	wt	-	-	Ala	Ile	Val	Asp	Thr	Ala	Asn	Gly	Gly	Pro
2018	10560	9920	25	17019	0.25	0.5	0.002	0.002	0.03	wt	wt	wt	wt	Met	Pro	wt	wt	wt	Lys	Gly	-	-	Ala	Ile	Val	Asp	Thr	Ala	Asn	Gly	Gly	Ser
2018	10559	558	563	12542	0.06	0.5	0.008	8	0.12	Phe	Gly	wt	Gly	Met	Pro	wt	delA	wt	Asp	wt	-	-	Ala	Ile	Val	Asp	Thr	Thr	Asn	Gly	Gly	Leu
2018	10558	8094	4	14019	0.12	0.5	0.02	8	0.12	Phe	Gly	wt	wt	Met	Pro	wt	wt	wt	wt	wt	-	-	Ala	Ile	Val	Asp	Thr	Ala	Asn	Ser	Gly	Pro
2018	10557	3450	4	14942	0.12	0.5	0.08	8	0.12	Phe	Gly	wt	wt	Met	Pro	wt	wt	wt	wt	wt	-	-	Ala	Ile	Val	Asp	Thr	Ala	Asn	Ser	Gly	Pro
2018	10556	3411	110	5622	0.25	2	0.12	64	0.5	Phe	Gly	wt	wt	Met	Pro	wt	delA	wt	Lys	Asn	-	-	Ala	Met	Thr	-	Thr	Ala	Tyr	Gly	Ser	Pro
2018	10555	9534	189	16412	0.12	1	0.002	0.004	0.06	wt	wt	wt	wt	Met	wt	wt	wt	wt	Asp	wt	-	-	Ala	Ile	Val	Asp	Thr	Ala	Asn	Gly	Gly	Pro
2018	10554	9534	189	16412	0.12	0.25	0.002	0.008	0.06	wt	wt	wt	wt	Met	wt	wt	wt	wt	Asp	wt	-	-	Ala	Ile	Val	Asp	Thr	Ala	Asn	Gly	Gly	Pro
2018	10553	383	1714	9486	0.015	0.12	0.002	0.004	0.06	wt	wt	wt	wt	wt	wt	wt	wt	wt	wt	wt	-	-	Ala	Ile	Val	-	Thr	Ala	Asn	Gly	Gly	Pro
2018	10552	383	1714	9486	0.015	0.25	0.002	0.004	0.06	wt	wt	wt	wt	wt	wt	wt	wt	wt	wt	wt	-	-	Ala	Ile	Val	-	Thr	Ala	Asn	Gly	Gly	Pro
2018	10551	7783	812	13454	0.12	0.5	0.004	16	0.12	Phe	Gly	wt	wt	Met	Pro	wt	delA	wt	wt	wt	-	-	Ala	Ile	Val	Asp	Thr	Ala	Asn	Ser	Gly	Pro
2018	10550	9533	6	16411	0.015	0.12	0.002	0.004	0.25	wt	wt	wt	wt	wt	wt	wt	wt	wt	wt	wt	-	-	Ala	Ile	Val	-	Thr	Ala	Asn	Gly	Gly	Pro
2018	10549	9533	6	16411	0.015	0.12	0.002	0.004	0.25	wt	wt	wt	wt	wt	wt	wt	wt	wt	wt	wt	-	-	Ala	Ile	Val	-	Thr	Ala	Asn	Gly	Gly	Pro
2018	10548	383	1714	9486	0.015	0.12	0.002	0.004	0.06	wt	wt	wt	wt	wt	wt	wt	wt	wt	wt	wt	-	-	Ala	Ile	Val	-	Thr	Ala	Asn	Gly	Gly	Pro
2018	10547	3450	4	14942	0.12	1	0.008	16	0.12	Phe	Gly	wt	wt	Met	Pro	wt	wt	wt	wt	wt	-	-	Ala	Ile	Val	Asp	Thr	Ala	Asn	Ser	Gly	Pro
2018	10546	383	1714	9486	0.015	0.12	0.002	0.008	0.06	wt	wt	wt	wt	wt	wt	wt	wt	wt	wt	wt	-	-	Ala	Ile	Val	-	Thr	Ala	Asn	Gly	Gly	Pro
2018	10545	9532	4	16410	0.12	0.5	0.002	16	0.12	Phe	Gly	wt	wt	Met	Pro	wt	wt	wt	wt	wt	-	-	Ala	Ile	Val	Asp	Thr	Ala	Asn	Ser	Gly	Pro
2018	10544	3450	4	14942	0.12	0.5	0.004	16	0.12	Phe	Gly	wt	wt	Met	Pro	wt	wt	wt	wt	wt	-	-	Ala	Ile	Val	Asp	Thr	Ala	Asn	Ser	Gly	Pro
2018	10543	3450	118	5742	0.015	0.06	0.002	0.002	0.06	wt	wt	wt	wt	wt	wt	wt	wt	wt	wt	wt	-	-	Ala	Ile	Val	-	Thr	Ala	Asn	Gly	Gly	Pro
2018	10541	1642	1052	5042	0.015	0.12	0.002	0.004	0.12	wt	wt	wt	wt	wt	wt	wt	wt	wt	wt	wt	-	-	Ala	Ile	Val	-	Thr	Ala	Asn	Gly	Gly	Pro
2018	10540	1642	1052	5042	0.015	0.12	0.002	0.002	0.03	wt	wt	wt	wt	wt	wt	wt	wt	wt	wt	wt	-	-	Ala	Ile	Val	-	Thr	Ala	Asn	Gly	Gly	Pro
2018	10539	3450	4	14942	0.25	0.5	0.015	16	0.12	Phe	Gly	wt	wt	Met	Pro	wt	wt	wt	wt	wt	-	-	Ala	Ile	Val	Asp	Thr	Ala	Asn	Ser	Gly	Pro
2018	10538	3450	4	14942	0.12	0.5	0.008	16	0.12	Phe	Gly	wt	wt	Met	Pro	wt	wt	wt	wt	wt	-	-	Ala	Ile	Val	Asp	Thr	Ala	Asn	Ser	Gly	Pro
2018	10537	3450	4	14942	0.12	0.5	0.015	16	0.12	Phe	Gly	wt	wt	Met	Pro	wt	wt	wt	wt	wt	-	-	Ala	Ile	Val	Asp	Thr	Ala	Asn	Ser	Gly	Pro
2018	10536	3450	4	14942	0.12	0.5	0.002	8	0.12	Phe	Gly	wt	wt	Met	Pro	wt	wt	wt	wt	wt	-	-	Ala	Ile	Val	Asp	Thr	Ala	Asn	Ser	Gly	Pro
2018	10535	8666	27	15619	0.015	0.06	0.002	0.004	0.03	wt	wt	wt	wt	wt	Pro	wt	delA	wt	wt	wt	-	-	Ala	Ile	Val	Asp	Thr	Ala	Asn	Gly	Gly	Pro
2018	10534	23	27	228	0.03	0.12	0.008	0.004	0.25	wt	wt	wt	wt	wt	wt	wt	wt	wt	wt	wt	-	-	Ala	Ile	Val	Asp	Thr	Ala	Asn	Gly	Gly	Pro
2018	10533	37	27	807	0.015	0.06	0.002	0.002	0.03	wt	wt	wt	wt	wt	wt	wt	wt	wt	wt	wt	-	-	Ala	Ile	Val	Asp	Thr	Ala	Asn	Gly	Gly	Pro
2018	10532	14	33	21	0.5	0.5	0.015	0.03	0.25	wt	wt	wt	wt	wt	Pro	wt	delA	wt	Lys	Asp	-	-	Ala	Ile	Val	Asp	Thr	Ala	Asn	Gly	Gly	Leu
2018	10531	23	27	228	0.06	0.12	0.004	0.004	0.03	wt	wt	wt	wt	wt	wt	wt	wt	wt	wt	wt	-	-	Ala	Ile	Val	Asp	Thr	Ala	Asn	Gly	Gly	Pro
2018	10530	8669	1052	14932	0.015	0.06	0.002	0.004	0.06	wt	wt	wt	wt	wt	wt	wt	wt	wt	wt	wt	-	-	Ala	Ile	Val	-	Thr	Ala	Asn	Gly	Gly	Pro
2018	10529	37	27	807	0.06	0.12	0.004	0.004	0.03	wt	wt	Asn	wt	wt	wt	wt	wt	wt	wt	wt	-	-	Ala	Ile	Val	Asp	Thr	Ala	Asn	Gly	Gly	Pro
2018	10528	383	1714	9486	0.015	0.06	0.002	0.004	0.03	wt	wt	wt	wt	wt	wt	wt	wt	wt	wt	wt	-	-	Ala	Ile	Val	-	Thr	Ala	Asn	Gly	Gly	Pro
2018	10527	383	1714	9486	0.015	0.03	0.002	0.004	0.06	wt	wt	wt	wt	wt	wt	wt	wt	wt	wt	wt	-	-	Ala	Ile	Val	-	Thr	Ala	Asn	Gly	Gly	Pro
2018	10526	37	27	807	0.03	0.12	0.004	0.002	0.03	wt	wt	wt	wt	wt	wt	wt	wt	wt	wt	wt	-	-	Ala	Ile	Val	Asp	Thr	Ala	Asn	Gly	Gly	Pro
2018	10525	3450	4	14942	0.25	0.5	0.008	8	0.12	Phe	Gly	wt	wt	Met	Pro	wt	wt	wt	wt	wt	-	-	Ala	Ile	Val	Asp	Thr	Ala	Asn	Ser	Gly	Pro
2018	10524	37	27	807	0.06	0.12	0.004	0.004	0.06	wt	wt	wt	wt	wt	wt	wt	wt	wt	wt	wt	-	-	Ala	Ile	Val	Asp	Thr	Ala	Asn	Gly	Gly	Pro
2018	10523	6094	1145	17533	0.12	0.5	0.004	4	0.06	Phe	Gly	wt	wt	Met	Pro	wt	wt	wt	wt	Ser	-	-	Ala	Ile	Val	Asp	Thr	Val	Asn	Gly	Gly	Ser
2018	10522	8484	25	17529	0.06	0.5	0.002	0.004	0.015	wt	wt	wt	wt	Met	Pro	wt	delA	wt	wt	wt	-	-	Ala	Ile	Val	Asp	Thr	Ala	Asn	Gly	Gly	Pro
2018	10520	9404	629	16172	0.25	0.5	0.002	0.004	0.12	wt	wt	wt	wt	Met	Pro	wt	wt	wt	wt	wt	-	-	Ala	Ile	Val	Asp	Thr	Ala	Asn	Gly	Gly	Pro
2018	10519	8484	6	17531	0.015	0.25	0.002	0.004	0.12	wt	wt	wt	wt	wt	wt	wt	wt	wt	wt	wt	-	-	Ala	Ile	Val	-	Thr	Ala	Asn	Gly	Gly	Pro
2018	10518	10229	2583	17530	0.12	0.25	0.002	0.004	0.12	wt	wt	wt	wt	wt	Pro	wt	delA	wt	wt	wt	-	-	Ala	Ile	Val	Asp	Thr	Ala	Asn	Gly	Gly	Pro
2018	10517	8615	118	14825	0.015	0.25	0.002	0.004	0.06	wt	wt	wt	wt	wt	wt	wt	wt	wt	wt	wt	-	-	Ala	Ile	Val	-	Thr	Ala	Asn	Gly	Gly	Pro
2018	10516	8486	674	14603	0.25	1	0.004	0.004	0.12	wt	wt	wt	wt	Met	wt	wt	wt	wt	wt	wt	-	-	Ala	Ile	Val	Asp	Thr	Ala	Asn	Gly	Gly	Pro
2018	10515	738	6	5714	0.03	0.25	0.002	0.004	0.25	wt	wt	wt	wt	wt	wt	wt	wt	wt	wt	wt	-	-	Ala	Ile	Val	-	Thr	Ala	Asn	Gly	Gly	Pro
2018	10514	9404	629	16172	0.25	0.5	0.004	0.004	0.12	wt	wt	wt	wt	Met	Pro	wt	wt	wt	wt	wt	-	-	Ala	Ile	Val	Asp	Thr	Ala	Asn	Gly	Gly	Pro
2018	10513	9404	629	16172	0.25	0.5	0.008	0.004	0.12	wt	wt	Asn	wt	Met	Pro	wt	wt	wt	wt	wt	-	-	Ala	Ile	Val	Asp	Thr	Ala	Asn	Gly	Gly	Pro
2018	10512	8484	25	17529	0.12	1	0.002	0.004	0.06	wt	wt	wt	wt	Met	Pro	wt	wt	wt	wt	wt	-	-	Ala	Ile	Val	Asp	Thr	Ala	Asn	Gly	Gly	Pro
2018	10511	5904	110	10025	0.5	2	0.015	8	0.25	Phe	wt	wt	wt	Met	Pro	wt	delA	wt	Lys	Asn	-	-	Ala	Met	Thr	-	Thr	Ala	Tyr	Gly	Ser	Pro
2018	10510	948	291	1580	0.015	0.25	0.002	0.002	0.06	wt	wt	wt	wt	wt	wt	wt	wt	wt	wt	wt	-	-	Ala	Ile	Val	-	Thr	Ala	Asn	Gly	Gly	Pro
2018	10509	9921	291	17528	0.015	0.12	0.002	0.002	0.06	wt	wt	wt	wt	wt	wt	wt	wt	wt	wt	wt	-	-	Ala	Ile	Val	-	Thr	Ala	Asn	Gly	Gly	Pro
2018	10508	1257	6	1993	0.015	0.12	0.002	0.002	0.03	wt	wt	wt	wt	wt	wt	wt	delA	wt	wt	wt	-	-	Ala	Ile	Val	-	Thr	Ala	Asn	Gly	Gly	Pro
2018	10507	8484	563	17018	0.25	2	0.008	8	0.25	Phe	Gly	wt	Gly	Met	Pro	wt	delA	wt	wt	wt	-	-	Ala	Ile	Val	Asp	Thr	Thr	Asn	Gly	Gly	Leu
2018	10506	9919	273	17017	0.25	0.5	0.002	8	0.25	Phe	Asn	wt	Gly	Met	Pro	wt	wt	wt	wt	wt	-	-	Ala	Ile	Val	Asp	Thr	Ala	Asn	Gly	Gly	Pro
2018	10505	5675	27	9570	0.25	0.25	0.008	0.008	0.25	wt	wt	wt	wt	wt	wt	wt	wt	wt	wt	wt	-	-	Ala	Ile	Val	Asp	Thr	Ala	Asn	Gly	Gly	Pro
2018	10504	5904	110	10025	1	2	0.03	32	0.25	Phe	Asn	wt	wt	Met	Pro	wt	delA	wt	Lys	Asn	-	-	Ala	Met	Thr	-	Thr	Ala	Tyr	Gly	Ser	Pro
2018	10503	5675	27	9570	0.12	0.25	0.008	0.004	0.25	wt	wt	wt	wt	wt	wt	wt	wt	wt	wt	wt	-	-	Ala	Ile	Val	Asp	Thr	Ala	Asn	Gly	Gly	Pro
2018	10502	9919	273	17017	0.25	0.5	0.004	8	0.25	Phe	Asn	wt	Gly	Met	Pro	wt	wt	wt	wt	wt	-	-	Ala	Ile	Val	Asp	Thr	Ala	Asn	Gly	Gly	Pro
2018	10501	1257	6	1993	0.06	0.25	0.008	0.002	0.12	wt	wt	Asn	wt	wt	wt	wt	wt	wt	wt	wt	-	-	Ala	Ile	Val	-	Thr	Ala	Asn	Gly	Gly	Pro
2018	10500	5675	27	9570	0.12	0.25	0.008	0.002	0.12	wt	wt	wt	wt	wt	wt	wt	wt	wt	wt	wt	-	-	Ala	Ile	Val	Asp	Thr	Ala	Asn	Gly	Gly	Pro
2017	10333	2037	27	3369	0.25	1	0.008	0.004	0.06	wt	wt	wt	wt	wt	wt	wt	wt	wt	wt	wt	-	-	Ala	Ile	Val	Asp	Thr	Ala	Asn	Ser	Gly	Pro
2017	10332	1808	4	8845	0.25	1	0.03	8	0.06	Phe	Asn	wt	wt	Met	Pro	wt	delA	wt	wt	wt	-	-	Ala	Ile	Val	Asp	Thr	Val	Asn	Gly	Gly	Ser
2017	10331	5860	33	10158	32	8	0.002	4	0.06	Phe	Asn	wt	wt	Met	wt	wt	wt	wt	wt	wt	tetM	blaTEM	Ala	Ile	Val	Asp	Thr	Ala	Asn	Gly	Gly	Pro
2017	10330	37	27	807	0.12	0.12	0.002	0.004	0.06	wt	wt	wt	wt	wt	wt	wt	wt	wt	wt	wt	-	-	Ala	Ile	Val	Asp	Thr	Ala	Asn	Gly	Gly	Pro
2017	10329	37	27	807	0.12	0.12	0.002	0.004	0.06	wt	wt	wt	wt	wt	wt	wt	wt	wt	wt	wt	-	-	Ala	Ile	Val	Asp	Thr	Ala	Asn	Gly	Gly	Pro
2017	10328	37	27	807	0.25	0.25	0.004	0.008	0.12	wt	wt	wt	wt	wt	wt	wt	wt	wt	wt	wt	-	-	Ala	Ile	Val	-	Thr	Ala	Asn	Gly	Gly	Pro
2017	10327	421	629	5718	0.06	0.5	0.002	0.004	0.015	wt	wt	wt	wt	Met	Pro	wt	wt	wt	wt	wt	-	-	Ala	Ile	Val	Asp	Thr	Ala	Asn	Gly	Gly	Pro
2017	10326	421	629	5718	0.06	0.5	0.002	0.004	0.015	wt	wt	wt	wt	Met	Pro	wt	wt	wt	wt	wt	-	-	Ala	Ile	Val	Asp	Thr	Ala	Asn	Gly	Gly	Pro
2017	10325	2674	393	5218	0.06	8	0.002	0.004	0.06	wt	wt	wt	wt	wt	wt	wt	wt	wt	wt	wt	tetM	-	Ala	Ile	Val	-	Thr	Ala	Asn	Gly	Gly	Pro
2017	10324	402	33	5785	0.25	16	0.008	8	0.12	Phe	Asn	Arg	wt	Met	wt	wt	delA	wt	wt	Gly	tetM	-	Ala	Ile	Val	Asp	Thr	Thr	Asn	Ser	Gly	Pro
2017	10323	37	27	807	0.25	0.12	0.002	0.004	0.06	wt	wt	wt	wt	wt	wt	wt	delA	wt	wt	wt	-	-	Ala	Ile	Val	Asp	Thr	Ala	Asn	Gly	Gly	Pro
2017	10322	402	33	5785	0.25	32	0.008	8	0.25	Phe	Asn	Arg	wt	Met	wt	wt	delA	wt	wt	Gly	tetM	-	Ala	Ile	Val	Asp	Thr	Thr	Asn	Ser	Gly	Pro
2017	10321	1750	2554	15749	0.12	0.03	0.004	0.008	0.06	wt	wt	wt	wt	wt	wt	wt	wt	wt	wt	wt	-	-	Ala	Ile	Val	-	Thr	Ala	Asn	Gly	Gly	Pro
2017	10319	1642	6	6226	2	2	0.004	16	0.12	Phe	Asn	Arg	wt	Met	Pro	wt	wt	wt	wt	wt	-	-	Ala	Ile	Val	Asp	Thr	Ala	Asn	Ser	Gly	Pro
2017	10318	5743	4	15747	0.5	1	0.008	8	0.06	Phe	Asn	Arg	wt	Met	Pro	wt	wt	wt	Asp	Gly	-	-	Ala	Ile	Val	Asp	Thr	Ala	Asn	Ser	Gly	Pro
2017	10317	1642	6	6226	0.5	0.25	0.004	16	0.12	Phe	Asn	Arg	wt	Met	Pro	wt	wt	wt	wt	wt	-	-	Ala	Ile	Val	Asp	Thr	Ala	Asn	Ser	Gly	Pro
2017	10316	37	27	807	0.25	0.12	0.004	0.008	0.25	wt	wt	wt	wt	wt	wt	wt	wt	wt	wt	wt	-	-	Ala	Ile	Val	-	Thr	Ala	Asn	Gly	Gly	Pro
2017	10315	37	27	807	0.12	0.5	0.015	0.004	0.12	wt	wt	Arg	wt	wt	wt	wt	wt	wt	wt	wt	-	-	Ala	Ile	Val	Asp	Thr	Ala	Asn	Gly	Gly	Pro
2017	10314	9336	4	16182	1	1	0.004	32	0.25	Phe	Asn	Arg	wt	Met	Pro	wt	delA	wt	Lys	Asn	-	-	Ala	Ile	Val	Asp	Thr	Ala	Asn	Ser	Gly	Pro
2017	10313	7589	6	13058	2	1	0.004	8	0.5	Phe	Asn	Arg	wt	Met	wt	wt	delA	wt	wt	wt	-	-	Ala	Ile	Val	Asp	Thr	Ala	Asn	Ser	Gly	Pro
2017	10312	7289	118	12449	1	0.5	0.002	8	0.06	Phe	Asn	Arg	wt	Met	Pro	wt	wt	wt	wt	wt	-	-	Ala	Ile	Val	Asp	Thr	Ala	Asn	Ser	Gly	Pro
2017	10311	9405	6	16183	1	1	0.002	16	0.5	Phe	Asn	Arg	wt	Met	Pro	wt	delA	wt	wt	wt	-	-	Ala	Ile	Val	Asp	Thr	Ala	Asn	Ser	Gly	Pro
2017	10309	7589	6	13058	1	1	0.004	8	0.25	Phe	Asn	Arg	wt	Met	Pro	wt	delA	wt	wt	wt	-	-	Ala	Ile	Val	Asp	Thr	Ala	Asn	Ser	Gly	Pro
2017	10308	7289	6	13055	0.5	1	0.004	8	0.06	Phe	Asn	Arg	wt	Met	Pro	wt	delA	wt	wt	wt	-	-	Ala	Ile	Val	Asp	Thr	Ala	Asn	Ser	Gly	Pro
2017	10304	23	27	228	0.5	0.06	0.015	0.002	0.03	wt	wt	wt	wt	wt	wt	wt	wt	wt	wt	wt	-	-	Ala	Ile	Val	Asp	Thr	Ala	Asn	Gly	Gly	Pro
2017	10303	7289	6	13055	0.5	1	0.015	16	0.25	Phe	Asn	Arg	wt	Met	Pro	wt	delA	wt	wt	wt	-	-	Ala	Ile	Val	Asp	Thr	Ala	Asn	Ser	Gly	Pro
2017	10302	7589	6	13058	1	1	0.015	16	0.5	wt	wt	Arg	wt	Met	Pro	wt	delA	wt	wt	wt	-	-	Ala	Ile	Val	Asp	Thr	Ala	Asn	Ser	Gly	Pro
2017	10299	8616	2056	14826	32	8	0.002	2	0.03	Phe	Asn	wt	wt	Met	wt	wt	wt	wt	wt	wt	tetM	blaTEM	Ala	Ile	Val	Asp	Thr	Ala	Asn	Gly	Gly	Pro
2017	10298	7289	6	13055	0.12	0.5	0.002	8	0.12	Phe	Asn	Arg	wt	Met	Pro	wt	wt	wt	wt	wt	-	-	Ala	Ile	Val	Asp	Thr	Ala	Asn	Ser	Gly	Pro
2017	10297	7289	6	13055	0.25	1	0.002	16	0.25	Phe	Asn	Arg	wt	Met	Pro	wt	wt	wt	wt	wt	-	-	Ala	Ile	Val	Asp	Thr	Ala	Asn	Ser	Gly	Pro
2017	10296	738	6	5714	0.12	0.5	0.002	4	0.06	Phe	Asn	Arg	wt	Met	Pro	wt	wt	wt	wt	wt	-	-	Ala	Ile	Val	Asp	Thr	Ala	Asn	Ser	Gly	Pro
2017	10295	90	75	1751	0.06	4	0.002	4	0.03	Phe	Asn	wt	wt	Met	Pro	wt	wt	wt	Asp	Gly	-	-	Ala	Ile	Val	Asp	Thr	Ala	Asn	Gly	Gly	Pro
2017	10294	5795	75	16179	0.5	1	0.015	16	0.25	Phe	Asn	wt	wt	Met	Pro	wt	delA	wt	Lys	Asp	-	-	Ala	Ile	Val	Asp	Thr	Thr	Asn	Ser	Gly	Pro
2017	10293	5795	75	16179	1	1	0.015	16	0.25	Phe	Asn	wt	wt	Met	Pro	wt	delA	wt	Lys	Asp	-	-	Ala	Ile	Val	Asp	Thr	Thr	Asn	Ser	Gly	Pro
2017	10292	5795	75	16179	1	1	0.03	32	0.25	Phe	Asn	wt	wt	Met	Pro	wt	delA	wt	Lys	Asp	-	-	Ala	Ile	Val	Asp	Thr	Thr	Asn	Ser	Gly	Pro
2017	10291	5795	75	16179	1	1	0.03	32	0.25	Phe	Asn	wt	wt	Met	Pro	wt	delA	wt	Lys	Asp	-	-	Ala	Ile	Val	Asp	Thr	Thr	Asn	Ser	Gly	Pro
2017	10290	5795	75	16179	1	2	0.06	64	0.25	Phe	Asn	wt	wt	Met	Pro	wt	delA	wt	Lys	Asp	-	-	Ala	Ile	Val	Asp	Thr	Thr	Asn	Ser	Gly	Pro
2017	10289	908	29	3935	0.5	0.5	0.002	0.06	0.5	wt	wt	wt	wt	Met	wt	wt	wt	wt	Lys	Asp	-	-	Ala	Ile	Val	Asp	Thr	Ala	Asn	Gly	Gly	Pro
2017	10288	1042	75	4730	2	0.5	0.015	64	0.25	Phe	Asn	wt	wt	wt	Pro	wt	delA	wt	Lys	Asp	-	-	Ala	Ile	Val	Asp	Thr	Thr	Asn	Ser	Gly	Pro
2017	10287	9409	75	16181	2	0.5	0.03	32	0.25	Phe	Asn	wt	wt	Met	Pro	wt	delA	wt	Lys	Asp	-	-	Ala	Ile	Val	Asp	Thr	Thr	Asn	Ser	Gly	Pro
2017	10286	1042	75	4730	1	1	0.008	64	0.25	Phe	Asn	wt	wt	Met	Pro	wt	delA	wt	Lys	Asp	-	-	Ala	Ile	Val	Asp	Thr	Thr	Asn	Ser	Gly	Pro
2017	10285	9408	75	16178	1	0.5	0.008	64	0.12	Phe	Asn	wt	wt	Met	Pro	wt	delA	wt	Lys	Asp	-	-	Ala	Ile	Val	Asp	Thr	Thr	Asn	Ser	Gly	Pro
2017	10284	9408	75	16178	1	1	0.008	64	0.25	Phe	Asn	wt	wt	Met	Pro	wt	delA	wt	Lys	Asp	-	-	Ala	Ile	Val	Asp	Thr	Thr	Asn	Ser	Gly	Pro
2017	10283	9408	75	16178	1	0.5	0.03	64	0.25	Phe	Asn	wt	wt	Met	Pro	wt	delA	wt	Lys	Asp	-	-	Ala	Ile	Val	Asp	Thr	Thr	Asn	Ser	Gly	Pro
2017	10282	9408	75	16178	2	0.5	0.03	64	0.25	Phe	Asn	wt	wt	Met	Pro	wt	delA	wt	Lys	Asp	-	-	Ala	Ile	Val	Asp	Thr	Thr	Asn	Ser	Gly	Pro
2017	10281	9197	118	15748	1	0.5	0.004	8	0.12	Phe	Asn	Arg	wt	Met	Pro	wt	delA	wt	wt	wt	-	-	Ala	Ile	Val	Asp	Thr	Ala	Asn	Ser	Gly	Pro
2017	10280	9197	118	15748	32	64	0.06	32	0.25	Phe	Asn	Asn	Gly	Met	Pro	wt	wt	wt	wt	wt	tetM	blaTEM	Ala	Met	Thr	-	Thr	Ala	Tyr	Gly	Ser	Pro
2017	10279	997	33	7848	16	32	0.03	16	0.25	Phe	wt	Asn	Gly	Met	Pro	wt	wt	wt	Lys	Gly	tetM	blaTEM	Ala	Met	Thr	-	Thr	Ala	Tyr	Gly	Ser	Pro
2017	10278	5136	18	16169	1	0.5	0.002	4	0.25	Phe	Asn	Arg	wt	Met	Pro	wt	wt	wt	wt	Gly	-	-	Ala	Ile	Val	Asp	Thr	Ala	Asn	Ser	Gly	Pro
2017	10277	9402	27	16177	0.06	0.5	0.002	0.008	0.12	wt	wt	wt	wt	wt	Pro	wt	wt	wt	wt	wt	-	-	Ala	Ile	Val	Asp	Thr	Ala	Asn	Gly	Gly	Pro
2017	10276	28	4	292	0.5	0.5	0.002	0.008	0.06	wt	wt	wt	wt	Met	wt	wt	wt	wt	wt	Ser	-	-	Ala	Ile	Val	Asp	Thr	Ala	Asn	Gly	Gly	Pro
2017	10275	28	4	292	0.25	0.5	0.002	0.004	0.06	wt	wt	wt	wt	Met	wt	wt	wt	wt	wt	Ser	-	-	Ala	Ile	Val	Asp	Thr	Ala	Asn	Gly	Gly	Pro
2017	10274	28	4	292	0.12	0.5	0.002	0.004	0.03	wt	wt	wt	wt	Met	wt	wt	wt	wt	wt	Ser	-	-	Ala	Ile	Val	Asp	Thr	Ala	Asn	Gly	Gly	Pro
2017	10273	1483	2598	16175	2	1	0.002	8	0.12	Phe	Gly	Arg	wt	Met	Pro	wt	wt	wt	Lys	Gly	-	-	Ala	Ile	Val	Asp	Thr	Ala	Asn	Ser	Gly	Pro
2017	10272	37	27	807	0.03	0.5	0.004	0.008	0.12	wt	wt	wt	wt	wt	wt	wt	wt	wt	wt	wt	-	-	Ala	Ile	Val	Asp	Thr	Ala	Asn	Gly	Gly	Pro
2017	10271	406	118	9574	0.03	1	0.002	0.004	0.06	wt	wt	wt	wt	wt	wt	wt	wt	wt	wt	wt	-	-	Ala	Ile	Val	-	Thr	Ala	Asn	Gly	Gly	Pro
2017	10270	9408	27	16173	32	0.5	0.002	1	0.06	Phe	Asn	Arg	wt	Met	Pro	wt	delA	wt	Lys	Asp	-	blaTEM	Ala	Ile	Val	Asp	Thr	Ala	Asn	Ser	Gly	Pro
2017	10269	5680	27	9576	0.12	0.06	0.004	0.004	0.06	wt	wt	wt	wt	wt	wt	wt	wt	wt	wt	wt	-	-	Ala	Ile	Val	Asp	Thr	Ala	Asn	Gly	Gly	Pro
2017	10268	5680	27	9576	0.06	0.5	0.002	0.004	0.06	wt	wt	wt	wt	wt	wt	wt	wt	wt	wt	wt	-	-	Ala	Ile	Val	Asp	Thr	Ala	Asn	Gly	Gly	Pro
2017	10267	421	2390	14020	0.12	0.5	0.002	0.004	0.06	wt	wt	wt	wt	Met	wt	wt	wt	wt	wt	wt	-	-	Ala	Ile	Val	Asp	Thr	Ala	Asn	Gly	Gly	Pro
2017	10266	421	2390	14020	0.25	0.5	0.002	0.004	0.06	wt	wt	wt	wt	Met	wt	wt	wt	wt	wt	wt	-	-	Ala	Ile	Val	Asp	Thr	Ala	Asn	Gly	Gly	Pro
2017	10265	9157	137	15644	1	1	0.12	16	0.12	Phe	Asn	Asn	Lys	Met	Pro	wt	wt	wt	wt	wt	-	-	Ala	Ile	Val	Asp	Thr	Ala	Asn	Gly	Gly	Pro
2017	10264	3540	175	15620	0.06	0.5	0.002	0.002	0.03	wt	wt	wt	wt	Met	wt	wt	wt	wt	wt	wt	-	-	Ala	Ile	Val	Asp	Thr	Ala	Asn	Gly	Gly	Pro
2017	10262	3540	175	15620	0.5	0.5	0.002	4	0.06	Phe	Asn	Arg	wt	Met	Pro	wt	delA	wt	wt	wt	-	-	Ala	Ile	Val	Asp	Thr	Ala	Asn	Ser	Gly	Pro
2017	10260	90	75	1751	0.06	4	0.002	2	0.03	Phe	Asn	wt	wt	Met	Pro	wt	wt	wt	Asp	Gly	-	-	Ala	Ile	Val	Asp	Thr	Ala	Asn	Gly	Gly	Pro
2017	10259	90	75	1751	0.06	4	0.002	0.5	0.015	wt	wt	wt	wt	Met	Pro	wt	wt	wt	Asp	Gly	-	-	Ala	Ile	Val	Asp	Thr	Ala	Asn	Gly	Gly	Pro
2017	10258	90	75	1751	0.06	4	0.002	0.5	0.03	Phe	wt	Arg	wt	Met	wt	wt	wt	wt	Asp	Gly	-	-	Ala	Ile	Val	Asp	Thr	Ala	Asn	Gly	Gly	Pro
2017	10257	8094	4	14019	0.25	0.5	0.004	8	0.06	Phe	Asn	Arg	wt	Met	Pro	wt	wt	wt	wt	wt	-	-	Ala	Ile	Val	Asp	Thr	Ala	Asn	Ser	Gly	Pro
2017	10255	1433	33	15618	0.06	2	0.008	0.03	0.5	wt	wt	wt	wt	wt	wt	wt	wt	wt	Lys	Asp	-	-	Ala	Ile	Val	-	Thr	Ala	Asn	Gly	Gly	Pro
2017	10254	975	27	1544	0.25	0.12	0.002	0.004	0.12	wt	wt	wt	wt	wt	wt	wt	wt	wt	wt	wt	-	-	Ala	Ile	Val	Asp	Thr	Ala	Asn	Gly	Gly	Pro
2017	10253	5619	4	9476	0.25	0.5	0.002	8	0.12	Phe	Gly	Arg	wt	Met	Pro	wt	wt	wt	Asp	wt	-	-	Ala	Ile	Val	Asp	Thr	Ala	Asn	Ser	Gly	Pro
2017	10251	3450	4	14942	0.25	1	0.002	8	0.06	Phe	Asn	Arg	wt	Met	Pro	wt	wt	wt	wt	wt	-	-	Ala	Ile	Val	Asp	Thr	Ala	Asn	Ser	Gly	Pro
2017	10250	37	27	807	0.12	0.25	0.002	0.004	0.06	wt	wt	wt	wt	wt	wt	wt	wt	wt	wt	wt	-	-	Ala	Ile	Val	Asp	Thr	Ala	Asn	Gly	Gly	Pro
2017	10249	8094	4	14019	0.25	0.5	0.002	4	0.06	Phe	Asn	Arg	wt	wt	Pro	wt	wt	wt	wt	wt	-	-	Ala	Ile	Val	Asp	Thr	Ala	Asn	Ser	Gly	Pro
2017	10248	8094	4	14019	0.25	1	0.004	4	0.06	Phe	Asn	Arg	wt	Met	Pro	wt	wt	wt	wt	wt	-	-	Ala	Ile	Val	Asp	Thr	Ala	Asn	Ser	Gly	Pro
2017	10247	8660	1052	14939	0.12	0.25	0.002	0.008	0.12	wt	wt	wt	wt	wt	wt	wt	wt	wt	wt	wt	-	-	Ala	Ile	Val	-	Thr	Ala	Asn	Gly	Gly	Pro
2017	10246	37	27	807	0.12	0.5	0.002	0.004	0.03	wt	wt	wt	wt	wt	wt	wt	wt	wt	wt	wt	-	-	Ala	Ile	Val	Asp	Thr	Ala	Asn	Gly	Gly	Pro
2017	10245	8094	4	14019	0.015	0.5	0.002	4	0.06	Phe	Asn	Arg	wt	wt	Pro	wt	wt	wt	wt	wt	-	-	Ala	Ile	Val	Asp	Thr	Ala	Asn	Ser	Gly	Pro
2017	10244	8667	27	14935	0.12	0.12	0.002	0.004	0.06	wt	wt	wt	wt	wt	wt	wt	wt	wt	wt	wt	-	-	Ala	Ile	Val	Asp	Thr	Ala	Asn	Gly	Gly	Pro
2017	10243	8664	4	14934	0.25	0.5	0.002	8	0.06	Phe	Asn	Arg	wt	Met	Pro	wt	wt	wt	Asp	wt	-	-	Ala	Ile	Val	Asp	Thr	Ala	Asn	Ser	Gly	Pro
2017	10242	37	27	807	0.12	0.12	0.002	0.002	0.03	wt	wt	wt	wt	wt	wt	wt	wt	wt	wt	wt	-	-	Ala	Ile	Val	-	Thr	Ala	Asn	Gly	Gly	Pro
2017	10241	9404	629	16172	0.5	0.5	0.015	0.002	0.06	wt	wt	wt	wt	Met	Pro	wt	wt	wt	wt	wt	-	-	Ala	Ile	Val	Asp	Thr	Ala	Asn	Gly	Gly	Pro
2017	10240	9403	2600	16171	0.25	1	0.002	0.008	0.12	wt	wt	wt	wt	Met	wt	wt	wt	wt	wt	wt	-	-	Ala	Ile	Val	Asp	Thr	Ala	Asn	Gly	Gly	Pro
2017	10239	738	6	5714	0.015	0.5	0.002	0.015	0.25	wt	wt	wt	wt	wt	wt	wt	wt	wt	wt	wt	-	-	Ala	Ile	Val	-	Thr	Ala	Asn	Gly	Gly	Pro
2017	10238	738	273	5711	0.25	1	0.008	8	0.25	Phe	Asn	wt	Gly	Met	Pro	wt	wt	wt	wt	wt	-	-	Ala	Ile	Val	Asp	Thr	Ala	Asn	Gly	Gly	Pro
2017	10237	8491	1218	14600	0.25	0.25	0.004	0.015	0.12	wt	wt	wt	wt	Met	Pro	wt	wt	wt	wt	wt	-	-	Ala	Ile	Val	Asp	Thr	Ala	Asn	Gly	Gly	Pro
2017	10236	9404	629	16172	0.06	0.5	0.002	0.12	0.06	wt	wt	wt	wt	Met	Pro	wt	wt	wt	wt	wt	-	-	Ala	Ile	Val	Asp	Thr	Ala	Asn	Gly	Gly	Pro
2017	10235	1257	1991	14006	0.12	0.5	0.004	0.008	0.12	Thr	Gly	wt	wt	wt	wt	wt	wt	wt	wt	wt	-	-	Ala	Ile	Val	-	Thr	Ala	Asn	Gly	Gly	Pro
2017	10234	30	18	5441	0.12	1	0.002	0.004	0.06	wt	wt	wt	wt	wt	Pro	wt	delA	wt	wt	wt	-	-	Ala	Ile	Val	Asp	Thr	Ala	Asn	Gly	Gly	Pro
2017	10233	1489	2579	16170	0.5	2	0.015	16	0.12	Phe	Asn	wt	Gly	Met	Pro	wt	delA	wt	Lys	Asp	-	-	Ala	Ile	Val	Asp	Thr	Thr	Asn	Gly	Gly	Leu
2017	10232	5136	18	16169	1	0.5	0.002	8	0.03	Phe	Asn	Arg	wt	Met	Pro	wt	wt	wt	wt	Gly	-	-	Ala	Ile	Val	Asp	Thr	Ala	Asn	Ser	Gly	Pro
2017	10231	37	27	807	0.25	0.12	0.002	0.004	0.06	wt	wt	wt	wt	wt	wt	wt	wt	wt	wt	wt	-	-	Ala	Ile	Val	Asp	Thr	Ala	Asn	Gly	Gly	Pro
2017	10226	90	75	1751	0.5	16	0.002	2	0.12	Phe	Asn	wt	wt	Met	wt	wt	wt	wt	Asp	Gly	tetM	-	Ala	Ile	Val	Asp	Thr	Ala	Asn	Gly	Gly	Pro
2017	10225	1042	75	4730	2	4	0.03	64	0.5	Phe	Asn	wt	wt	Met	wt	wt	delA	wt	Lys	Asp	-	-	Ala	Ile	Val	Asp	Thr	Thr	Asn	Ser	Gly	Pro
2017	10224	1042	75	4730	2	2	0.015	32	0.12	Phe	Asn	wt	wt	Met	Pro	wt	delA	wt	Lys	Asp	-	-	Ala	Ile	Val	Asp	Thr	Thr	Asn	Ser	Gly	Pro
2017	10223	90	75	1751	1	16	0.002	4	0.06	Phe	Asn	wt	wt	Met	Pro	wt	wt	wt	Asp	Gly	tetM	-	Ala	Ile	Val	Asp	Thr	Ala	Asn	Gly	Gly	Pro
2017	10222	90	75	1751	1	16	0.002	2	0.06	Phe	Asn	wt	wt	Met	Pro	wt	wt	wt	Asp	Gly	tetM	-	Ala	Ile	Val	Asp	Thr	Ala	Asn	Gly	Gly	Pro
2017	10221	9410	187	16180	2	4	0.008	64	0.5	Phe	Asn	Arg	wt	Met	Pro	wt	delA	wt	Asn	Asp	-	-	Ala	Ile	Val	Asp	Thr	Ala	Asn	Ser	Gly	Pro
2017	10219	9157	137	15644	32	64	0.004	8	0.06	Phe	Asn	Asn	Lys	Met	Pro	wt	wt	wt	wt	wt	tetM	blaTEM	Ala	Ile	Val	Asp	Thr	Ala	Asn	Gly	Gly	Pro
2017	10218	9157	137	15644	32	64	0.015	8	0.06	Phe	Asn	Asn	Lys	Met	wt	wt	wt	wt	wt	wt	tetM	blaTEM	Ala	Ile	Val	Asp	Thr	Ala	Asn	Gly	Gly	Pro
2017	10217	91	2545	15643	32	64	0.008	32	0.06	Phe	Asn	Arg	wt	Met	Pro	wt	wt	wt	Lys	Asp	tetM	blaTEM	Ala	Ile	Val	Asp	Thr	Ala	Asn	Ser	Gly	Pro
2017	10216	9145	4	15624	0.5	2	0.008	16	0.25	Phe	Asn	Arg	wt	wt	wt	wt	delA	wt	Asp	wt	-	-	Ala	Ile	Val	Asp	Thr	Ala	Asn	Ser	Gly	Pro
2017	10214	2674	393	5218	0.12	16	0.008	0.008	0.12	wt	wt	wt	wt	wt	wt	wt	wt	wt	wt	wt	tetM	-	Ala	Ile	Val	-	Thr	Ala	Asn	Gly	Gly	Pro
2017	10213	2674	393	5218	0.06	16	0.004	0.008	0.12	wt	wt	wt	wt	wt	wt	wt	wt	wt	wt	wt	tetM	-	Ala	Ile	Val	-	Thr	Ala	Asn	Gly	Gly	Pro
2017	10210	1257	6	1993	0.06	16	0.002	0.008	0.006	wt	wt	wt	wt	wt	wt	wt	wt	wt	wt	wt	tetM	-	Ala	Ile	Val	-	Thr	Ala	Asn	Gly	Gly	Pro
2017	10209	2674	393	5218	0.06	8	0.004	0.008	0.06	wt	wt	wt	wt	wt	wt	wt	wt	wt	wt	wt	tetM	-	Ala	Ile	Val	-	Thr	Ala	Asn	Gly	Gly	Pro
2017	10208	1489	563	2400	0.06	2	0.008	64	0.25	Phe	Asn	wt	Gly	Met	Pro	wt	delA	wt	Lys	Asp	-	-	Ala	Ile	Val	Asp	Thr	Thr	Asn	Gly	Gly	Leu
2017	10207	90	75	1751	0.5	32	0.008	4	0.12	Phe	Asn	Arg	wt	Met	wt	wt	delA	wt	Asp	Gly	tetM	-	Ala	Ile	Val	Asp	Thr	Ala	Asn	Ser	Gly	Pro
2017	10205	1388	110	2212	0.25	2	0.032	64	0.5	Phe	Asn	Arg	wt	Met	Pro	wt	delA	wt	Lys	Asn	-	-	Ala	Met	Thr	-	Thr	Ala	Tyr	Gly	Ser	Pro
2017	10204	3547	27	5941	0.12	0.12	0.002	0.002	0.06	wt	wt	wt	wt	wt	wt	wt	wt	wt	wt	wt	-	-	Ala	Ile	Val	Asp	Thr	Ala	Asn	Gly	Gly	Pro
2017	10203	8662	33	14944	0.25	2	0.008	0.004	0.5	wt	wt	wt	wt	Met	wt	wt	delA	wt	Lys	Asp	-	-	Ala	Ile	Val	Asp	Thr	Ala	Asn	Gly	Gly	Leu
2017	10202	1489	563	2400	1	2	0.032	32	0.25	Phe	Asn	wt	Gly	Met	wt	wt	delA	wt	Lys	Asp	-	-	Ala	Ile	Val	Asp	Thr	Thr	Asn	Gly	Gly	Leu
2017	10201	37	27	807	0.12	0.12	0.002	0.002	0.015	wt	wt	wt	wt	wt	wt	wt	wt	wt	wt	wt	-	-	Ala	Ile	Val	Asp	Thr	Ala	Asn	Gly	Gly	Pro
2017	10200	37	27	807	0.12	0.25	0.002	0.002	0.03	wt	wt	wt	wt	wt	wt	wt	wt	wt	wt	wt	-	-	Ala	Ile	Val	Asp	Thr	Ala	Asn	Gly	Gly	Pro
2016	9478	1257	6	1993	0.015	0.12	0.002	0.008	0.12	wt	wt	wt	wt	wt	wt	wt	wt	wt	wt	wt	-	-	Ala	Ile	Val	-	Thr	Ala	Asn	Gly	Gly	Pro
2016	9477	1257	6	1993	0.015	0.25	0.002	0.008	0.12	wt	wt	wt	wt	wt	wt	wt	wt	wt	wt	wt	-	-	Ala	Ile	Val	-	Thr	Ala	Asn	Gly	Gly	Pro
2016	9476	1257	6	1993	0.015	0.25	0.002	0.008	0.12	wt	wt	wt	wt	wt	wt	wt	wt	wt	wt	wt	-	-	Ala	Ile	Val	-	Thr	Ala	Asn	Gly	Gly	Pro
2016	9475	738	72	13366	0.03	0.12	0.002	2	0.015	Phe	Asn	wt	Gly	Met	Pro	wt	delA	wt	wt	wt	-	-	Ala	Ile	Val	Asp	Thr	Ala	Asn	Gly	Gly	Pro
2016	9474	738	72	13366	0.25	0.25	0.002	1	0.06	Phe	Asn	wt	Gly	Met	Pro	wt	delA	wt	wt	wt	-	-	Ala	Ile	Val	Asp	Thr	Ala	Asn	Gly	Gly	Pro
2016	9473	738	72	13366	0.03	0.25	0.002	2	0.03	Phe	Asn	wt	Gly	Met	Pro	wt	delA	wt	wt	wt	-	-	Ala	Ile	Val	Asp	Thr	Ala	Asn	Gly	Gly	Pro
2016	9471	8494	75	14629	0.12	0.5	0.008	4	0.12	Phe	Asn	wt	wt	Met	Pro	wt	wt	wt	Asp	Gly	-	-	Ala	Ile	Val	Asp	Thr	Ala	Asn	Gly	Gly	Pro
2016	9470	3369	2451	14630	0.015	0.5	0.002	4	0.12	Phe	Asn	Arg	wt	Met	wt	wt	wt	wt	Asp	Gly	-	-	Ala	Ile	Val	Asp	Thr	Ala	Asn	Gly	Gly	Pro
2016	9469	908	563	7574	0.12	0.5	0.008	16	0.25	Phe	Asn	wt	Gly	Met	Pro	wt	delA	wt	Lys	Asn	-	-	Ala	Ile	Val	Asp	Thr	Thr	Asn	Gly	Gly	Leu
2016	9468	1893	137	3109	8	0.25	0.002	4	0.03	Phe	wt	Asn	wt	Met	Pro	wt	wt	wt	Lys	Gly	-	blaTEM	Ala	Ile	Val	Asp	Thr	Ala	Asn	Gly	Gly	Pro
2016	9466	1808	29	2992	0.12	2	0.002	0.008	0.5	wt	wt	wt	wt	Met	wt	wt	wt	wt	wt	wt	-	-	Ala	Ile	Val	Asp	Thr	Ala	Asn	Gly	Gly	Pro
2016	9465	37	27	807	0.015	0.06	0.002	0.004	0.06	wt	wt	wt	wt	wt	wt	wt	wt	wt	wt	wt	-	-	Ala	Ile	Val	Asp	Thr	Ala	Asn	Gly	Gly	Pro
2016	9463	8663	2445	14931	0.12	1	0.004	8	0.5	Phe	Gly	Arg	wt	Met	Pro	wt	delA	wt	wt	wt	-	-	Ala	Ile	Val	Asp	Thr	Ala	Asn	Ser	Gly	Pro
2016	9462	37	27	807	0.015	0.06	0.002	0.002	0.06	wt	wt	wt	wt	wt	wt	wt	wt	wt	wt	wt	-	-	Ala	Ile	Val	Asp	Thr	Ala	Asn	Gly	Gly	Pro
2016	9461	738	6	5714	0.015	0.25	0.002	0.004	0.25	wt	wt	wt	wt	wt	wt	wt	wt	wt	wt	wt	-	-	Ala	Ile	Val	-	Thr	Ala	Asn	Gly	Gly	Pro
2016	9460	1257	1991	14006	0.015	0.25	0.002	0.004	0.12	wt	Gly	wt	wt	wt	wt	wt	wt	wt	wt	wt	-	-	Ala	Ile	Val	-	Thr	Ala	Asn	Gly	Gly	Pro
2016	9459	1257	6	1993	0.015	0.25	0.002	0.004	0.12	wt	wt	wt	wt	wt	wt	wt	wt	wt	wt	wt	-	-	Ala	Ile	Val	-	Thr	Ala	Asn	Gly	Gly	Pro
2016	9458	1257	6	1993	0.015	0.12	0.008	0.002	0.03	wt	wt	wt	wt	wt	wt	wt	wt	wt	wt	wt	-	-	Ala	Ile	Val	-	Thr	Ala	Asn	Gly	Gly	Pro
2016	9457	997	2452	14596	16	32	0.008	16	0.03	Phe	wt	Asn	Lys	Met	Pro	wt	wt	wt	Lys	Gly	tetM	blaTEM	Ala	Ile	Val	Asp	Thr	Ala	Asn	Gly	Gly	Pro
2016	9456	8078	629	14003	0.06	0.5	0.002	0.004	0.12	wt	wt	wt	wt	Met	Pro	wt	wt	wt	wt	wt	-	-	Ala	Ile	Val	Asp	Thr	Ala	Asn	Gly	Gly	Pro
2016	9455	8077	563	14004	0.12	1	0.008	4	0.12	Phe	Gly	wt	Gly	Met	Pro	wt	delA	wt	wt	wt	-	-	Ala	Ile	Val	Asp	Thr	Thr	Asn	Gly	Gly	Leu
2016	9454	738	6	5714	0.015	0.03	0.002	0.002	0.06	wt	wt	wt	wt	wt	wt	wt	wt	wt	wt	wt	-	-	Ala	Ile	Val	-	Thr	Ala	Asn	Gly	Gly	Pro
2016	9453	1257	6	1993	0.015	0.12	0.002	0.002	0.12	wt	wt	wt	wt	wt	wt	wt	wt	wt	wt	wt	-	-	Ala	Ile	Val	-	Thr	Ala	Asn	Gly	Gly	Pro
2016	9452	8078	629	14003	0.12	0.5	0.002	0.004	0.12	wt	wt	wt	wt	Met	Pro	wt	wt	wt	wt	wt	-	-	Ala	Ile	Val	Asp	Thr	Ala	Asn	Gly	Gly	Pro
2016	9451	1489	563	2400	0.5	2	0.015	16	0.12	Phe	Gly	wt	Gly	Met	Pro	wt	delA	wt	Lys	Asp	-	-	Ala	Ile	Val	Asp	Thr	Thr	Asn	Gly	Gly	Leu
2016	9449	8079	2386	14002	0.25	1	0.008	0.008	0.06	wt	wt	Arg	wt	Met	Pro	wt	wt	wt	wt	wt	-	-	Ala	Ile	Val	Asp	Thr	Ala	Asn	Ser	Gly	Pro
2016	9448	1489	563	2400	0.25	4	0.008	32	0.25	Phe	Gly	wt	Gly	Met	Pro	wt	delA	wt	Lys	Asp	-	-	Ala	Ile	Val	Asp	Thr	Thr	Asn	Gly	Gly	Leu
2016	9447	8078	629	14003	0.03	0.12	0.002	0.002	0.06	wt	wt	wt	wt	Met	Pro	wt	wt	wt	wt	wt	-	-	Ala	Ile	Val	Asp	Thr	Ala	Asn	Gly	Gly	Pro
2016	9445	738	72	13366	0.25	2	0.002	8	0.5	Phe	Asn	wt	Gly	Met	Pro	wt	delA	wt	wt	wt	-	-	Ala	Ile	Val	Asp	Thr	Ala	Asn	Gly	Gly	Pro
2016	9444	8080	27	14005	0.015	0.06	0.002	0.002	0.015	wt	wt	wt	wt	wt	wt	wt	wt	wt	wt	wt	-	-	Ala	Ile	Val	Asp	Thr	Ala	Asn	Gly	Gly	Pro
2016	9443	8478	2445	14599	0.12	0.5	0.004	4	0.06	Phe	Asn	Arg	wt	Met	Pro	wt	wt	wt	wt	wt	-	-	Ala	Ile	Val	Asp	Thr	Ala	Asn	Ser	Gly	Pro
2016	9442	37	27	807	0.03	0.06	0.002	0.004	0.06	wt	wt	Arg	wt	wt	wt	wt	wt	wt	wt	wt	-	-	Ala	Ile	Val	Asp	Thr	Ala	Asn	Gly	Gly	Pro
2016	9441	8486	674	14603	0.03	1	0.002	0.004	0.06	wt	wt	wt	wt	Met	wt	wt	wt	wt	wt	wt	-	-	Ala	Ile	Val	Asp	Thr	Ala	Asn	Gly	Gly	Pro
2016	9440	8078	629	14003	0.06	0.5	0.008	0.004	0.06	wt	Asn	wt	wt	Met	Pro	wt	wt	wt	wt	wt	-	-	Ala	Ile	Val	Asp	Thr	Ala	Asn	Gly	Gly	Pro
2016	9439	1489	563	2400	0.25	1	0.015	16	0.25	wt	Asn	wt	Gly	Met	Pro	wt	delA	wt	Lys	Asp	-	-	Ala	Ile	Val	Asp	Thr	Thr	Asn	Gly	Gly	Leu
2016	9438	8484	2449	14597	0.03	0.5	0.002	0.004	0.06	wt	wt	wt	wt	Met	Pro	wt	wt	wt	wt	wt	-	-	Ala	Ile	Val	Asp	Thr	Ala	Asn	Gly	Gly	Pro
2016	9437	1257	6	1993	0.015	0.25	0.002	0.002	0.12	wt	wt	wt	wt	wt	wt	wt	wt	wt	wt	wt	-	-	Ala	Ile	Val	-	Thr	Ala	Asn	Gly	Gly	Pro
2016	9436	1257	6	1993	0.015	0.5	0.002	0.008	0.12	wt	wt	wt	wt	wt	wt	wt	wt	wt	wt	wt	-	-	Ala	Ile	Val	-	Thr	Ala	Asn	Gly	Gly	Pro
2016	9435	1257	1991	14006	0.015	0.06	0.002	0.002	0.12	wt	wt	wt	wt	wt	wt	wt	wt	wt	wt	wt	-	-	Ala	Ile	Val	-	Thr	Ala	Asn	Gly	Gly	Pro
2016	9434	1257	1991	14006	0.015	0.5	0.002	0.004	0.25	wt	wt	wt	wt	wt	wt	wt	wt	wt	wt	wt	-	-	Ala	Ile	Val	-	Thr	Ala	Asn	Gly	Gly	Pro
2016	9433	8479	27	14602	0.015	0.25	0.002	0.004	0.12	wt	wt	wt	wt	wt	wt	wt	wt	wt	wt	wt	-	-	Ala	Ile	Val	-	Thr	Ala	Asn	Gly	Gly	Pro
2016	9431	1257	1991	14006	0.015	0.12	0.002	0.004	0.25	wt	Asn	wt	wt	wt	wt	wt	wt	wt	wt	wt	-	-	Ala	Ile	Val	-	Thr	Ala	Asn	Gly	Gly	Pro
2016	9430	8473	2453	14601	0.12	1	0.008	0.004	0.12	wt	wt	Arg	wt	Met	Pro	wt	wt	wt	wt	wt	-	-	Ala	Ile	Val	Asp	Thr	Ala	Asn	Ser	Gly	Pro
2016	9429	266	2445	14598	0.12	0.5	0.004	4	0.12	wt	Asn	Arg	wt	Met	Pro	wt	wt	wt	wt	wt	-	-	Ala	Ile	Val	Asp	Thr	Ala	Asn	Ser	Gly	Pro
2016	9428	8078	629	14003	0.06	0.5	0.002	0.002	0.06	wt	wt	wt	wt	Met	Pro	wt	wt	wt	wt	wt	-	-	Ala	Ile	Val	Asp	Thr	Ala	Asn	Gly	Gly	Pro
2016	9427	738	6	5714	0.015	0.12	0.002	0.002	0.06	wt	wt	wt	wt	wt	wt	wt	wt	wt	wt	wt	-	-	Ala	Ile	Val	-	Thr	Ala	Asn	Gly	Gly	Pro
2016	9426	1257	6	1993	0.015	0.25	0.002	0.004	0.12	wt	wt	wt	wt	wt	wt	wt	wt	wt	wt	wt	-	-	Ala	Ile	Val	-	Thr	Ala	Asn	Gly	Gly	Pro
2016	9425	8078	629	14003	0.12	0.5	0.004	0.002	0.12	wt	wt	wt	wt	Met	Pro	wt	wt	wt	wt	wt	-	-	Ala	Ile	Val	Asp	Thr	Ala	Asn	Gly	Gly	Pro
2016	9424	8078	629	14003	0.12	0.5	0.002	0.004	0.12	wt	wt	wt	wt	wt	Pro	wt	wt	wt	wt	wt	-	-	Ala	Ile	Val	Asp	Thr	Ala	Asn	Gly	Gly	Pro
2016	9423	8491	1218	14600	0.015	0.12	0.002	0.004	0.06	wt	wt	wt	wt	wt	wt	wt	wt	wt	wt	wt	-	-	Ala	Ile	Val	-	Thr	Ala	Asn	Gly	Gly	Pro
2016	9422	3059	29	5049	0.06	0.5	0.002	0.004	0.5	wt	wt	wt	wt	wt	wt	wt	wt	wt	wt	wt	-	-	Ala	Ile	Val	Asp	Thr	Ala	Asn	Gly	Gly	Pro
2016	9421	8615	118	14825	0.015	0.06	0.002	0.002	0.03	wt	wt	wt	wt	wt	wt	wt	wt	wt	wt	wt	-	-	Ala	Ile	Val	-	Thr	Ala	Asn	Gly	Gly	Pro
2016	9420	8613	1411	14829	0.06	0.25	0.002	0.004	0.12	wt	wt	wt	wt	wt	Pro	wt	wt	wt	wt	wt	-	-	Ala	Ile	Val	Asp	Thr	Ala	Asn	Gly	Gly	Leu
2016	9417	8495	6	14615	0.06	0.06	0.002	1	0.25	Phe	Asn	Arg	wt	Met	Pro	wt	wt	wt	Asp	Gly	-	-	Ala	Ile	Val	Asp	Thr	Ala	Asn	Ser	Gly	Pro
2016	9416	1042	75	4730	0.5	2	0.03	32	0.25	Phe	Asn	wt	wt	Met	Pro	wt	delA	wt	Lys	Asp	-	-	Ala	Ile	Val	Asp	Thr	Thr	Asn	Ser	Gly	Pro
2016	9415	8488	4	14614	0.5	2	0.004	32	0.25	Phe	Asn	Arg	wt	Met	Pro	wt	delA	wt	Lys	Gly	-	-	Ala	Ile	Val	Asp	Thr	Ala	Asn	Ser	Gly	Pro
2016	9414	8084	75	14011	0.5	4	0.015	64	0.25	Phe	Asn	wt	wt	Met	Pro	wt	delA	wt	Lys	Gly	-	-	Ala	Ile	Val	Asp	Thr	Thr	Asn	Ser	Gly	Pro
2016	9413	8083	75	14012	0.06	32	0.004	4	0.06	Phe	Asn	wt	wt	Leu	Pro	wt	wt	wt	wt	wt	tetM	-	Ala	Ile	Val	Asp	Thr	Ala	Asn	Gly	Gly	Pro
2016	9412	8084	75	14011	0.5	2	0.015	64	0.25	Phe	Asn	Ile	wt	Met	Pro	wt	delA	wt	Lys	Gly	-	-	Ala	Ile	Val	Asp	Thr	Thr	Asn	Ser	Gly	Pro
2016	9411	8609	1195	14832	0.015	0.12	0.002	0.002	0.12	wt	wt	wt	wt	wt	wt	wt	wt	wt	wt	wt	-	-	Ala	Ile	Val	-	Thr	Ala	Asn	Gly	Gly	Pro
2016	9410	738	118	1152	0.015	0.12	0.002	0.008	0.12	wt	wt	wt	wt	wt	wt	wt	wt	wt	wt	wt	-	-	Ala	Ile	Val	-	Thr	Ala	Asn	Gly	Gly	Pro
2016	9409	8610	118	14831	0.015	0.12	0.002	0.002	0.12	wt	wt	wt	wt	wt	wt	wt	wt	wt	Asp	wt	-	-	Ala	Ile	Val	-	Thr	Ala	Asn	Gly	Gly	Pro
2016	9408	266	118	387	0.015	0.12	0.002	0.004	0.06	wt	wt	wt	wt	wt	wt	wt	wt	wt	wt	wt	-	-	Ala	Ile	Val	-	Thr	Ala	Asn	Gly	Gly	Pro
2016	9407	5629	189	9491	0.03	0.5	0.002	0.004	0.12	wt	wt	wt	wt	Met	Pro	wt	delA	wt	wt	wt	-	-	Ala	Ile	Val	Asp	Thr	Ala	Asn	Gly	Gly	Pro
2016	9405	908	32	6903	0.25	1	0.004	16	0.12	Phe	Asn	Arg	wt	wt	wt	wt	wt	wt	Lys	Asn	-	-	Ala	Ile	Val	Asp	Thr	Ala	Asn	Gly	Gly	Pro
2016	9404	8475	4	14830	0.5	1	0.002	4	0.5	Phe	Gly	Arg	wt	Met	Pro	wt	delA	wt	Asp	wt	-	-	Ala	Ile	Val	Asp	Thr	Ala	Asn	Ser	Gly	Pro
2016	9403	7289	118	12449	0.5	0.25	0.002	4	0.12	Phe	Gly	Arg	wt	Met	Pro	wt	wt	wt	wt	wt	-	-	Ala	Ile	Val	Asp	Thr	Ala	Asn	Ser	Gly	Pro
2016	9402	1754	6	-	0.12	1	0.002	16	0.12	Phe	Gly	Arg	wt	Met	Pro	wt	delA	wt	Asp	wt	-	-	Ala	Ile	Val	Asp	Thr	Ala	Asn	Ser	Gly	Pro
2016	9400	3538	187	14014	0.5	0.5	0.015	4	0.5	Phe	Gly	Arg	Gly	Met	Pro	wt	delA	wt	Asp	wt	-	-	Ala	Ile	Val	Asp	Thr	Ala	Asn	Ser	Gly	Pro
2016	9398	23	27	228	0.5	1	0.008	16	0.5	Phe	Asn	Arg	wt	Met	Pro	wt	delA	wt	wt	wt	-	-	Ala	Ile	Val	Asp	Thr	Ala	Asn	Ser	Gly	Pro
2016	9397	8476	156	14623	0.015	0.06	0.002	0.002	0.015	wt	wt	wt	wt	wt	wt	wt	delA	wt	Asn	wt	-	-	Ala	Ile	Val	Asp	Thr	Ala	Asn	Gly	Gly	Pro
2016	9396	3621	4	14013	0.5	1	0.004	16	0.25	Phe	Asn	Arg	wt	Met	Pro	wt	delA	wt	Asn	Asp	-	-	Ala	Ile	Val	Asp	Thr	Ala	Asn	Ser	Gly	Pro
2016	9395	7589	6	13058	0.5	2	0.008	16	0.5	Phe	Asn	Arg	wt	Met	Pro	wt	delA	wt	wt	wt	-	-	Ala	Ile	Val	Asp	Thr	Ala	Asn	Ser	Gly	Pro
2016	9394	8492	2388	14618	0.03	2	0.002	2	0.12	wt	wt	Arg	wt	Met	wt	wt	wt	wt	wt	wt	-	-	Ala	Ile	Val	Asp	Thr	Ala	Asn	Gly	Gly	Pro
2016	9393	7289	118	12449	0.5	1	0.008	16	0.5	Phe	Asn	Arg	wt	Met	Pro	wt	delA	wt	wt	wt	-	-	Ala	Ile	Val	Asp	Thr	Ala	Asn	Ser	Gly	Pro
2016	9392	7289	6	13055	0.5	1	0.015	16	0.5	Phe	Asn	Arg	wt	Met	Pro	wt	delA	wt	wt	wt	-	-	Ala	Ile	Val	Asp	Thr	Ala	Asn	Ser	Gly	Pro
2016	9391	7589	6	13058	0.5	2	0.015	16	0.5	Phe	Asn	Arg	wt	Met	Pro	wt	delA	wt	wt	wt	-	-	Ala	Ile	Val	Asp	Thr	Ala	Asn	Ser	Gly	Pro
2016	9390	5912	29	14617	0.12	0.5	0.004	4	0.25	Phe	Asn	Arg	wt	Met	Pro	wt	wt	wt	wt	wt	-	-	Ala	Ile	Val	Asp	Thr	Ala	Asn	Gly	Gly	Leu
2016	9389	8490	6	14622	0.5	2	0.015	64	0.5	Phe	Asn	Arg	wt	Met	Pro	wt	delA	wt	Lys	Gly	-	-	Ala	Ile	Val	Asp	Thr	Ala	Asn	Ser	Gly	Pro
2016	9388	116	2388	14619	0.5	2	0.015	32	0.25	Phe	Asn	Arg	wt	Met	Pro	wt	delA	wt	Lys	Asp	-	-	Ala	Ile	Val	Asp	Thr	Ala	Asn	Ser	Gly	Pro
2016	9387	7338	674	14621	0.25	0.5	0.004	0.004	0.06	wt	wt	wt	wt	Met	wt	wt	wt	wt	Asp	wt	-	-	Ala	Ile	Val	Asp	Thr	Ala	Asn	Gly	Gly	Pro
2016	9386	931	6	1451	0.06	4	0.008	32	0.5	Phe	wt	Arg	wt	Met	Pro	wt	delA	wt	Asp	wt	-	-	Ala	Ile	Val	Asp	Thr	Ala	Asn	Gly	Gly	Leu
2016	9385	931	6	1451	1	1	0.008	4	0.06	Phe	wt	wt	wt	Met	Pro	wt	wt	wt	Asp	wt	-	-	Ala	Ile	Val	Asp	Thr	Ala	Asn	Gly	Gly	Leu
2016	9382.1	8482	6	14627	0.015	0.25	0.002	0.002	0.25	wt	wt	wt	wt	wt	wt	wt	wt	wt	wt	wt	-	-	Ala	Ile	Val	-	Thr	Ala	Asn	Gly	Gly	Pro
2016	9381.1	8485	6	14628	0.015	0.25	0.002	0.002	0.12	wt	wt	wt	wt	wt	wt	wt	wt	wt	wt	wt	-	-	Ala	Ile	Val	-	Thr	Ala	Asn	Gly	Gly	Pro
2016	9380.1	5912	29	14617	0.015	0.25	0.002	1	0.03	Phe	wt	wt	wt	Met	Pro	wt	wt	wt	wt	wt	-	-	Ala	Ile	Val	Asp	Thr	Ala	Asn	Gly	Gly	Leu
2016	9379	738	6	5714	0.015	0.25	0.002	0.002	0.12	wt	wt	wt	wt	wt	wt	wt	wt	wt	wt	wt	-	-	Ala	Ile	Val	-	Thr	Ala	Asn	Gly	Gly	Pro
2016	9378	2092	4	3441	0.25	0.25	0.004	8	0.03	Phe	Gly	Arg	wt	Met	Pro	wt	delA	wt	Asn	Asp	-	-	Ala	Ile	Val	Asp	Thr	Ala	Asn	Gly	Gly	Pro
2016	9377	3540	399	5926	0.06	1	0.002	0.008	0.06	wt	wt	wt	wt	Met	wt	wt	wt	wt	wt	wt	-	-	Ala	Ile	Val	Asp	Thr	Ala	Asn	Gly	Gly	Pro
2016	9376.1	8462	6	14834	0.015	0.25	0.002	0.008	0.5	wt	wt	wt	wt	wt	wt	wt	wt	wt	Asn	Asp	-	-	Ala	Ile	Val	-	Thr	Ala	Asn	Gly	Gly	Pro
2016	9375	421	629	5718	0.12	0.25	0.002	0.002	0.06	wt	wt	wt	wt	Met	Pro	wt	wt	wt	wt	wt	-	-	Ala	Ile	Val	Asp	Thr	Ala	Asn	Gly	Gly	Pro
2016	9374	421	629	5718	0.25	0.5	0.002	0.002	0.12	wt	wt	wt	wt	Met	Pro	wt	wt	wt	wt	wt	-	-	Ala	Ile	Val	Asp	Thr	Ala	Asn	Gly	Gly	Pro
2016	9372	738	6	5714	0.015	0.25	0.002	0.004	0.12	wt	wt	wt	wt	wt	wt	wt	wt	wt	wt	wt	-	-	Ala	Ile	Val	-	Thr	Ala	Asn	Gly	Gly	Pro
2016	9371	738	6	5714	0.06	1	0.002	0.004	0.25	wt	wt	wt	wt	wt	wt	wt	wt	wt	wt	wt	-	-	Ala	Ile	Val	-	Thr	Ala	Asn	Gly	Gly	Pro
2016	9370	37	27	807	0.12	0.12	0.002	0.004	0.12	wt	wt	wt	wt	wt	wt	wt	wt	wt	wt	wt	-	-	Ala	Ile	Val	Asp	Thr	Ala	Asn	Gly	Gly	Pro
2016	9369	2792	27	4570	0.06	0.12	0.008	0.004	0.06	wt	wt	wt	wt	wt	wt	wt	wt	wt	wt	wt	-	-	Ala	Ile	Val	Asp	Thr	Ala	Asn	Gly	Gly	Pro
2016	9368	8483	6	14625	0.015	0.25	0.002	0.004	0.25	wt	wt	wt	wt	wt	wt	wt	wt	wt	wt	wt	-	-	Ala	Ile	Val	-	Thr	Ala	Asn	Gly	Gly	Pro
2016	9367	1257	6	1993	0.015	0.12	0.002	0.004	0.12	wt	wt	wt	wt	wt	wt	wt	wt	wt	wt	wt	-	-	Ala	Ile	Val	-	Thr	Ala	Asn	Gly	Gly	Pro
2016	9366	8480	27	14626	0.12	0.12	0.008	0.004	0.12	wt	wt	wt	wt	wt	wt	wt	wt	wt	wt	wt	-	-	Ala	Ile	Val	Asp	Thr	Ala	Asn	Gly	Gly	Pro
2016	9365	1257	6	1993	0.015	0.12	0.002	0.004	0.12	wt	wt	wt	wt	wt	wt	wt	wt	wt	wt	wt	-	-	Ala	Ile	Val	-	Thr	Ala	Asn	Gly	Gly	Pro
2016	9364	8480	27	14626	0.12	0.25	0.008	0.004	0.12	wt	wt	wt	wt	wt	wt	wt	wt	wt	wt	wt	-	-	Ala	Ile	Val	Asp	Thr	Ala	Asn	Gly	Gly	Pro
2016	9363	8483	6	14625	0.03	0.12	0.002	0.004	0.25	wt	wt	wt	wt	wt	wt	wt	wt	wt	wt	wt	-	-	Ala	Ile	Val	-	Thr	Ala	Asn	Gly	Gly	Pro
2016	9362	5912	29	14617	0.5	0.5	0.008	4	0.12	Phe	Asn	wt	wt	Met	wt	wt	wt	wt	wt	wt	-	-	Ala	Ile	Val	Asp	Thr	Ala	Asn	Gly	Gly	Leu
2016	9361	1257	6	1993	0.015	0.12	0.002	0.002	0.06	wt	wt	wt	wt	wt	wt	wt	wt	wt	wt	wt	-	-	Ala	Ile	Val	-	Thr	Ala	Asn	Gly	Gly	Pro
2016	9360	37	27	807	0.03	0.12	0.002	0.008	0.06	wt	wt	wt	wt	wt	wt	wt	wt	wt	wt	wt	-	-	Ala	Ile	Val	Asp	Thr	Ala	Asn	Gly	Gly	Pro
2016	9359	738	6	5714	0.015	0.25	0.002	0.002	0.12	wt	wt	wt	wt	wt	wt	wt	wt	wt	wt	wt	-	-	Ala	Ile	Val	-	Thr	Ala	Asn	Gly	Gly	Pro
2016	9358	8482	6	14627	0.015	0.25	0.002	0.002	0.25	wt	wt	wt	wt	wt	wt	wt	wt	wt	wt	wt	-	-	Ala	Ile	Val	Asp	Thr	Ala	Asn	Gly	Gly	Pro
2016	9357	8485	6	14628	0.015	0.25	0.002	0.002	0.12	wt	wt	wt	wt	wt	wt	wt	wt	wt	wt	wt	-	-	Ala	Ile	Val	-	Thr	Ala	Asn	Gly	Gly	Pro
2016	9355	23	27	228	0.06	0.25	0.002	0.004	0.06	wt	wt	wt	wt	wt	wt	wt	wt	wt	wt	wt	-	-	Ala	Ile	Val	Asp	Thr	Ala	Asn	Gly	Gly	Pro
2016	9354	8482	6	14627	0.015	0.25	0.002	0.008	0.25	wt	wt	wt	wt	wt	wt	wt	wt	wt	wt	wt	-	-	Ala	Ile	Val	-	Thr	Ala	Asn	Gly	Gly	Pro
2016	9353	738	6	5714	0.015	0.25	0.002	0.004	0.12	wt	wt	wt	wt	wt	wt	wt	wt	wt	wt	wt	-	-	Ala	Ile	Val	-	Thr	Ala	Asn	Gly	Gly	Pro
2016	9352	7731	2389	14024	0.06	0.25	0.002	0.008	0.03	wt	wt	wt	wt	wt	wt	wt	wt	wt	wt	wt	-	-	Ala	Ile	Val	Asp	Thr	Ala	Asn	Gly	Gly	Pro
2016	9351	406	118	9574	0.015	0.12	0.002	0.004	0.06	wt	wt	wt	wt	wt	wt	wt	wt	wt	wt	wt	-	-	Ala	Ile	Val	-	Thr	Ala	Asn	Gly	Gly	Pro
2016	9350	1614	2388	14025	0.06	0.25	0.002	0.002	0.12	wt	wt	wt	wt	wt	wt	wt	wt	wt	wt	wt	-	-	Ala	Ile	Val	-	Thr	Ala	Asn	Gly	Gly	Pro
2016	9349	738	118	1152	0.015	0.12	0.002	0.002	0.06	wt	wt	wt	wt	wt	wt	wt	wt	wt	wt	wt	-	-	Ala	Ile	Val	-	Thr	Ala	Asn	Gly	Gly	Pro
2016	9348	8493	29	14608	0.015	0.25	0.002	0.004	0.25	wt	wt	wt	wt	Met	wt	wt	wt	wt	wt	wt	-	-	Ala	Ile	Val	Asp	Thr	Ala	Asn	Gly	Gly	Pro
2016	9347.1	406	118	9574	0.015	0.12	0.002	0.004	0.06	wt	wt	wt	wt	wt	wt	wt	wt	wt	wt	wt	-	-	Ala	Ile	Val	-	Thr	Ala	Asn	Gly	Gly	Pro
2016	9346	266	160	5590	0.015	0.12	0.002	0.004	0.06	wt	wt	wt	wt	wt	wt	wt	wt	wt	wt	wt	-	-	Ala	Ile	Val	-	Thr	Ala	Asn	Gly	Gly	Pro
2016	9345	8481	1218	14827	0.015	0.12	0.002	0.004	0.06	wt	wt	wt	wt	wt	wt	wt	wt	wt	wt	wt	-	-	Ala	Ile	Val	-	Thr	Ala	Asn	Gly	Gly	Pro
2016	9344	1614	2388	14025	0.015	0.25	0.002	0.004	0.25	wt	wt	wt	wt	wt	wt	wt	wt	wt	wt	wt	-	-	Ala	Ile	Val	-	Thr	Ala	Asn	Gly	Gly	Pro
2016	9343	5680	27	9576	0.03	0.06	0.008	0.002	0.12	wt	wt	wt	wt	wt	wt	wt	wt	wt	wt	wt	-	-	Ala	Ile	Val	Asp	Thr	Ala	Asn	Gly	Gly	Pro
2016	9342	1614	2388	14025	0.015	0.5	0.002	0.004	0.12	wt	wt	wt	wt	wt	wt	wt	wt	wt	wt	wt	-	-	Ala	Ile	Val	-	Thr	Ala	Asn	Gly	Gly	Pro
2016	9341	8477	2448	14607	0.015	1	0.002	0.004	0.12	wt	wt	wt	wt	wt	wt	wt	wt	wt	wt	wt	-	-	Ala	Ile	Val	-	Thr	Ala	Asn	Gly	Gly	Pro
2016	9340	406	118	9574	0.015	0.12	0.002	0.002	0.06	wt	wt	wt	wt	wt	wt	wt	wt	wt	wt	wt	-	-	Ala	Ile	Val	-	Thr	Ala	Asn	Gly	Gly	Pro
2016	9339	406	118	9574	0.015	0.12	0.002	0.002	0.06	wt	wt	wt	wt	wt	wt	wt	wt	wt	wt	wt	-	-	Ala	Ile	Val	-	Thr	Ala	Asn	Gly	Gly	Pro
2016	9338	5675	27	9570	0.06	0.12	0.008	0.004	0.12	wt	wt	wt	wt	wt	wt	wt	wt	wt	wt	wt	-	-	Ala	Ile	Val	Asp	Thr	Ala	Asn	Gly	Gly	Pro
2016	9337	5675	27	9570	0.06	0.12	0.008	0.004	0.12	wt	wt	wt	wt	wt	wt	wt	wt	wt	wt	wt	-	-	Ala	Ile	Val	Asp	Thr	Ala	Asn	Gly	Gly	Pro
2016	9336	7074	4	12096	16	32	0.004	8	0.12	Phe	Asn	Asn	Lys	Met	Pro	wt	wt	wt	wt	wt	tetM	blaTEM	Ala	Ile	Val	Asp	Thr	Ala	Asn	Gly	Gly	Pro
2016	9335	1614	2387	14026	0.015	0.25	0.002	0.004	0.12	wt	wt	wt	wt	wt	wt	wt	wt	wt	wt	wt	-	-	Ala	Ile	Val	-	Thr	Ala	Asn	Gly	Gly	Pro
2016	9334	1614	2388	14025	0.015	0.25	0.002	0.004	0.12	wt	wt	wt	wt	wt	wt	wt	wt	wt	wt	wt	-	-	Ala	Ile	Val	-	Thr	Ala	Asn	Gly	Gly	Pro
2016	9333	1614	2388	14025	0.015	0.5	0.002	0.004	0.12	wt	wt	wt	wt	wt	wt	wt	wt	wt	wt	wt	-	-	Ala	Ile	Val	-	Thr	Ala	Asn	Gly	Gly	Pro
2016	9332	406	118	9574	0.03	0.5	0.03	0.008	0.12	wt	wt	wt	wt	wt	wt	wt	wt	wt	wt	wt	-	-	Ala	Ile	Val	-	Thr	Ala	Asn	Gly	Gly	Pro
2016	9331	7731	1199	13316	0.12	0.12	0.002	0.002	0.015	wt	wt	wt	wt	wt	Pro	wt	wt	wt	wt	wt	-	-	Ala	Ile	Val	Asp	Thr	Ala	Asn	Gly	Gly	Pro
2016	9330	3544	118	14027	0.015	0.5	0.002	0.002	0.06	wt	wt	wt	wt	wt	wt	wt	wt	wt	wt	wt	-	-	Ala	Ile	Val	-	Thr	Ala	Asn	Gly	Gly	Pro
2016	9329	3544	118	14027	0.015	0.06	0.002	0.002	0.06	wt	wt	wt	wt	wt	wt	wt	wt	wt	wt	wt	-	-	Ala	Ile	Val	-	Thr	Ala	Asn	Gly	Gly	Pro
2016	9328	7731	1199	13316	0.015	0.12	0.002	0.002	0.03	wt	wt	wt	wt	wt	Pro	wt	wt	wt	wt	wt	-	-	Ala	Ile	Val	Asp	Thr	Ala	Asn	Gly	Gly	Pro
2016	9327	8086	2385	14023	0.12	0.06	0.002	0.002	0.06	wt	wt	wt	wt	wt	Pro	wt	wt	wt	wt	wt	-	-	Ala	Ile	Val	Asp	Thr	Ala	Asn	Gly	Gly	Pro
2016	9326	7731	1199	13316	0.06	0.25	0.008	0.002	0.03	wt	wt	wt	wt	wt	Pro	wt	wt	wt	wt	wt	-	-	Ala	Ile	Val	Asp	Thr	Ala	Asn	Gly	Gly	Pro
2016	9325	7731	1199	13316	0.03	0.12	0.002	0.002	0.06	wt	wt	wt	wt	wt	Pro	wt	wt	wt	wt	wt	-	-	Ala	Ile	Val	Asp	Thr	Ala	Asn	Gly	Gly	Pro
2016	9324	406	118	9574	0.015	0.25	0.002	0.008	0.06	wt	wt	wt	wt	wt	wt	wt	wt	wt	wt	wt	-	-	Ala	Ile	Val	-	Thr	Ala	Asn	Gly	Gly	Pro
2016	9323	37	27	807	0.12	0.5	0.004	0.004	0.25	wt	wt	wt	wt	wt	wt	wt	wt	wt	wt	wt	-	-	Ala	Ile	Val	Asp	Thr	Ala	Asn	Gly	Gly	Pro
2016	9321	1808	29	2992	0.015	1	0.002	0.002	0.12	wt	wt	wt	wt	Met	wt	wt	wt	wt	wt	wt	-	-	Ala	Ile	Val	Asp	Thr	Ala	Asn	Gly	Gly	Pro
2016	9320	37	27	807	0.06	0.25	0.008	0.008	0.12	wt	wt	wt	wt	wt	wt	wt	wt	wt	wt	wt	-	-	Ala	Ile	Val	Asp	Thr	Ala	Asn	Gly	Gly	Pro
2016	9319	3544	6	14612	0.06	0.25	0.015	0.008	0.12	wt	wt	wt	wt	wt	wt	wt	wt	wt	wt	wt	-	-	Ala	Ile	Val	-	Thr	Ala	Asn	Gly	Gly	Pro
2016	9318	1808	2003	14611	0.03	0.5	0.002	0.008	0.25	wt	wt	wt	wt	Met	wt	wt	wt	wt	wt	wt	-	-	Ala	Ile	Val	Asp	Thr	Ala	Asn	Gly	Gly	Pro
2016	9317	8487	6	14610	0.015	0.25	0.002	0.004	0.25	wt	wt	wt	wt	wt	wt	wt	wt	wt	wt	wt	-	-	Ala	Ile	Val	-	Thr	Ala	Asn	Gly	Gly	Pro
2016	9316	8474	118	14609	0.03	0.25	0.002	0.004	0.12	wt	wt	wt	wt	wt	wt	wt	wt	wt	wt	wt	-	-	Ala	Ile	Val	-	Thr	Ala	Asn	Gly	Gly	Pro
2016	9315	1754	4	9834	0.25	1	0.004	0.004	0.12	wt	wt	Arg	wt	Met	Pro	wt	wt	wt	Asp	wt	-	-	Ala	Ile	Val	Asp	Thr	Ala	Asn	Ser	Gly	Pro
2016	9314	14	35	588	0.06	0.25	0.03	0.002	0.03	wt	wt	wt	wt	Met	wt	wt	wt	wt	Lys	Asp	-	-	Ala	Ile	Val	Asp	Thr	Ala	Asn	Gly	Gly	Pro
2016	9313	1674	118	2678	0.015	0.5	0.004	0.004	0.12	wt	wt	wt	wt	wt	wt	wt	wt	wt	wt	wt	-	-	Ala	Ile	Val	-	Thr	Ala	Asn	Gly	Gly	Pro
2016	9312	266	2384	14039	0.03	1	0.002	0.004	0.03	wt	wt	wt	wt	wt	wt	wt	wt	wt	wt	wt	-	-	Ala	Ile	Val	-	Thr	Ala	Asn	Gly	Gly	Pro
2016	9311	738	6	5714	0.015	0.25	0.002	0.008	0.12	wt	wt	wt	wt	wt	wt	wt	wt	wt	wt	wt	-	-	Ala	Ile	Val	-	Thr	Ala	Asn	Gly	Gly	Pro
2016	9310	738	6	5714	0.015	0.25	0.002	0.008	0.12	wt	wt	wt	wt	wt	wt	wt	wt	wt	wt	wt	-	-	Ala	Ile	Val	-	Thr	Ala	Asn	Gly	Gly	Pro
2016	9309	738	6	5714	0.015	0.12	0.002	0.008	0.12	wt	wt	wt	wt	wt	wt	wt	wt	wt	wt	wt	-	-	Ala	Ile	Val	-	Thr	Ala	Asn	Gly	Gly	Pro
2016	9308	738	6	5714	0.015	0.06	0.002	0.002	0.03	wt	wt	Arg	wt	wt	wt	wt	wt	wt	wt	wt	-	-	Ala	Ile	Val	-	Thr	Ala	Asn	Gly	Gly	Pro
2016	9307	738	6	5714	0.03	0.25	0.002	0.008	0.25	wt	wt	wt	wt	wt	wt	wt	wt	wt	wt	wt	-	-	Ala	Ile	Val	-	Thr	Ala	Asn	Gly	Gly	Pro
2016	9306	738	6	5714	0.015	0.06	0.002	0.008	0.12	wt	wt	wt	wt	wt	wt	wt	wt	wt	wt	wt	-	-	Ala	Ile	Val	-	Thr	Ala	Asn	Gly	Gly	Pro
2016	9305	738	-	-	0.015	0.12	0.002	0.008	0.06	wt	wt	wt	wt	wt	wt	wt	wt	wt	wt	wt	-	-	Ala	Ile	Val	-	Thr	Ala	Asn	Gly	Gly	Pro
2016	9304	738	6	5714	0.015	0.12	0.002	0.008	0.12	wt	wt	wt	wt	wt	wt	wt	wt	wt	wt	wt	-	-	Ala	Ile	Val	-	Thr	Ala	Asn	Gly	Gly	Pro
2016	9303	37	27	807	0.03	0.5	0.004	0.008	0.12	wt	wt	wt	wt	wt	wt	wt	wt	wt	wt	wt	-	-	Ala	Ile	Val	Asp	Thr	Ala	Asn	Gly	Gly	Pro
2016	9302	37	27	807	0.06	0.25	0.004	0.008	0.12	wt	wt	wt	wt	wt	wt	wt	wt	wt	wt	wt	-	-	Ala	Ile	Val	Asp	Thr	Ala	Asn	Gly	Gly	Pro
2016	9301	37	2450	14624	0.06	0.25	0.008	0.008	0.06	wt	wt	wt	Gly	wt	wt	wt	wt	wt	wt	wt	-	-	Ala	Ile	Val	Asp	Thr	Ala	Asn	Gly	Gly	Pro
2016	9300	37	27	807	0.06	0.12	0.002	0.004	0.06	wt	wt	wt	wt	wt	wt	wt	wt	wt	wt	wt	-	-	Ala	Ile	Val	Asp	Thr	Ala	Asn	Gly	Gly	Pro
2016	9299	738	6	5714	0.5	1	0.03	16	0.25	Phe	Asn	Arg	wt	Met	Pro	wt	delA	wt	wt	wt	-	-	Ala	Ile	Val	Asp	Thr	Ala	Asn	Ser	Gly	Pro
2016	9298	1935	4	4707	0.5	2	0.015	64	0.25	Phe	Asn	Arg	wt	Met	Pro	wt	delA	wt	Lys	Asp	-	-	Ala	Ile	Val	Asp	Thr	Ala	Asn	Ser	Gly	Pro
2016	9297	7730	2285	13315	0.12	0.5	0.002	0.008	0.06	wt	wt	wt	wt	Met	wt	wt	wt	wt	wt	wt	-	-	Ala	Ile	Val	Asp	Thr	Ala	Asn	Gly	Gly	Pro
2016	9295	91	4	972	0.5	2	0.015	32	0.5	Phe	Asn	wt	wt	wt	Pro	wt	wt	wt	Lys	Asp	-	-	Ala	Ile	Val	Asp	Thr	Ala	Asn	Ser	Gly	Pro
2016	9294	91	4	972	0.5	4	0.008	64	0.5	Phe	Asn	wt	wt	Met	Pro	wt	wt	wt	Lys	Asp	-	-	Ala	Ile	Val	Asp	Thr	Ala	Asn	Ser	Gly	Pro
2016	9292	7754	291	13367	0.06	0.5	0.002	0.12	0.06	wt	wt	wt	wt	wt	wt	wt	wt	wt	wt	wt	-	-	Ala	Ile	Val	Asp	Thr	Ala	Asn	Gly	Gly	Pro
2016	9291	91	4	972	2	4	0.015	64	0.25	Phe	Asn	wt	wt	wt	Pro	wt	wt	wt	Lys	Asp	-	-	Ala	Ile	Val	Asp	Thr	Ala	Asn	Ser	Gly	Pro
2016	9290	7730	2285	13315	0.12	0.5	0.002	0.008	0.12	wt	wt	Arg	wt	Met	wt	wt	delA	wt	wt	wt	-	-	Ala	Ile	Val	Asp	Thr	Ala	Asn	Gly	Gly	Pro
2016	9288	1935	4	4707	2	4	0.015	32	0.5	wt	wt	Arg	wt	Met	Pro	wt	wt	wt	Lys	Asp	-	-	Ala	Ile	Val	Asp	Thr	Ala	Asn	Ser	Gly	Pro
2016	9287	8085	2285	14022	0.12	0.03	0.002	0.002	0.06	wt	wt	wt	wt	Met	wt	wt	wt	wt	wt	wt	-	-	Ala	Ile	Val	Asp	Thr	Ala	Asn	Gly	Gly	Pro
2016	9286	1935	4	4707	2	2	0.015	32	0.25	Phe	Asn	Arg	wt	Met	Pro	wt	delA	wt	Lys	Asp	-	-	Ala	Ile	Val	Asp	Thr	Ala	Asn	Ser	Gly	Pro
2016	9285	8616	2056	14826	32	16	0.002	1	0.06	Phe	wt	wt	wt	Met	wt	wt	wt	wt	wt	wt	tetM	blaTEM	Ala	Ile	Val	Asp	Thr	Ala	Asn	Gly	Gly	Pro
2016	9284	8616	2056	14826	32	16	0.002	1	0.06	Phe	wt	wt	wt	Met	wt	wt	wt	wt	wt	wt	tetM	blaTEM	Ala	Ile	Val	Asp	Thr	Ala	Asn	Gly	Gly	Pro
2016	9283	8616	2056	14826	32	16	0.002	4	0.12	Phe	wt	wt	wt	Met	wt	wt	wt	wt	wt	wt	tetM	blaTEM	Ala	Ile	Val	Asp	Thr	Ala	Asn	Gly	Gly	Pro
2016	9282	8616	2056	14826	32	16	0.002	1	0.12	Phe	wt	wt	wt	Met	wt	wt	wt	wt	wt	wt	tetM	blaTEM	Ala	Ile	Val	Asp	Thr	Ala	Asn	Gly	Gly	Pro
2016	9281	8616	2056	14826	32	16	0.002	4	0.12	Phe	wt	wt	wt	Met	wt	wt	wt	wt	wt	wt	tetM	blaTEM	Ala	Ile	Val	Asp	Thr	Ala	Asn	Gly	Gly	Pro
2016	9280	8616	2056	14826	32	16	0.002	2	0.06	Phe	wt	wt	wt	Met	wt	wt	wt	wt	wt	wt	tetM	blaTEM	Ala	Ile	Val	Asp	Thr	Ala	Asn	Gly	Gly	Pro
2016	9279	8616	2056	14826	32	16	0.002	2	0.06	Phe	wt	wt	wt	Met	wt	wt	wt	wt	wt	wt	tetM	blaTEM	Ala	Ile	Val	Asp	Thr	Ala	Asn	Gly	Gly	Pro
2016	9278	7752	4	13364	1	1	0.03	8	0.5	Phe	Asn	Arg	wt	Met	Pro	wt	delA	wt	Thr	Asn	-	-	Ala	Ile	Val	Asp	Thr	Ala	Asn	Ser	Gly	Pro
2016	9277	7752	4	13364	1	1	0.03	8	0.25	Phe	Asn	Arg	wt	Met	Pro	wt	delA	wt	Thr	Asn	-	-	Ala	Ile	Val	Asp	Thr	Ala	Asn	Ser	Gly	Pro
2016	9276	7752	4	13364	0.5	0.5	0.008	4	0.25	Phe	Asn	Arg	wt	Met	Pro	wt	delA	wt	Thr	Asn	-	-	Ala	Ile	Val	Asp	Thr	Ala	Asn	Ser	Gly	Pro
2016	9275	7732	25	13317	0.5	2	0.015	32	0.12	Phe	Asn	Arg	wt	Met	Pro	wt	delA	wt	Lys	Asn	-	-	Ala	Ile	Val	Asp	Thr	Ala	Asn	Gly	Gly	Pro
2016	9274	23	764	13054	0.06	0.12	0.008	0.004	0.03	wt	wt	wt	wt	wt	wt	wt	wt	wt	wt	wt	-	-	Ala	Ile	Val	Asp	Thr	Ala	Asn	Gly	Gly	Pro
2016	9273	23	764	13054	0.06	0.12	0.002	0.004	0.03	wt	wt	wt	wt	wt	wt	wt	wt	wt	wt	wt	-	-	Ala	Ile	Val	Asp	Thr	Ala	Asn	Gly	Gly	Pro
2016	9272	23	764	13054	0.06	0.25	0.015	0.004	0.03	wt	wt	wt	wt	wt	wt	wt	wt	wt	wt	wt	-	-	Ala	Ile	Val	Asp	Thr	Ala	Asn	Gly	Gly	Pro
2016	9262	8093	6	14018	0.015	0.25	0.002	0.004	0.12	wt	wt	wt	wt	wt	wt	wt	wt	wt	wt	wt	-	-	Ala	Ile	Val	-	Thr	Ala	Asn	Gly	Gly	Pro
2016	9261	8093	6	14018	0.015	0.25	0.002	0.004	0.12	wt	wt	wt	wt	wt	wt	wt	wt	wt	wt	wt	-	-	Ala	Ile	Val	-	Thr	Ala	Asn	Gly	Gly	Pro
2016	9260	7785	2304	13458	0.12	0.5	0.002	0.008	0.25	Thr	wt	wt	wt	wt	wt	wt	wt	wt	wt	Asp	-	-	Ala	Ile	Val	-	Thr	Ala	Asn	Gly	Gly	Pro
2016	9258	7325	25	12531	0.03	0.25	0.002	0.004	0.06	wt	wt	wt	wt	wt	wt	wt	wt	wt	wt	wt	-	-	Ala	Ile	Val	-	Thr	Ala	Asn	Gly	Gly	Pro
2016	9257	975	2303	13456	0.03	1	0.004	0.008	0.06	wt	wt	wt	wt	wt	wt	wt	wt	wt	wt	wt	-	-	Ala	Ile	Val	Asp	Thr	Ala	Asn	Gly	Gly	Pro
2016	9256	975	27	1544	0.06	0.25	0.004	0.004	0.06	wt	wt	wt	wt	wt	wt	wt	wt	wt	wt	wt	-	-	Ala	Ile	Val	Asp	Thr	Ala	Asn	Gly	Gly	Pro
2016	9255	975	27	1544	0.03	0.5	0.002	0.004	0.06	wt	wt	wt	wt	wt	wt	wt	wt	wt	wt	wt	-	-	Ala	Ile	Val	Asp	Thr	Ala	Asn	Gly	Gly	Pro
2016	9254	383	1714	9486	1	4	0.12	0.06	0.5	wt	wt	wt	wt	wt	wt	wt	wt	wt	wt	wt	-	-	Ala	Ile	Val	Asp	Thr	Ala	Asn	Gly	Gly	Pro
2016	9251	7325	25	12531	0.03	0.25	0.002	0.004	0.06	wt	wt	wt	wt	wt	wt	wt	wt	wt	wt	wt	-	-	Ala	Ile	Val	Asp	Thr	Ala	Asn	Gly	Gly	Pro
2016	9250	14	33	21	1	2	0.015	0.015	0.25	wt	wt	wt	wt	Met	Pro	wt	wt	wt	Lys	Asp	-	-	Ala	Ile	Val	Asp	Thr	Ala	Asn	Gly	Gly	Leu
2016	9247	975	2446	14606	0.25	4	0.004	0.015	0.5	wt	wt	wt	wt	wt	wt	wt	wt	wt	wt	wt	-	-	Ala	Ile	Val	-	Thr	Ala	Asn	Gly	Gly	Pro
2016	9246	421	2390	14020	0.03	0.5	0.002	0.004	0.03	wt	wt	wt	wt	Met	wt	wt	wt	wt	wt	wt	-	-	Ala	Ile	Val	Asp	Thr	Ala	Asn	Gly	Gly	Pro
2016	9244	383	1714	9486	0.03	0.25	0.002	0.004	0.03	wt	wt	wt	wt	wt	wt	wt	wt	wt	wt	wt	-	-	Ala	Ile	Val	-	Thr	Ala	Asn	Gly	Gly	Pro
2016	9241	7783	812	13454	0.25	0.5	0.008	8	0.25	Phe	Gly	Arg	wt	Met	Pro	wt	delA	wt	wt	wt	-	-	Ala	Ile	Val	Asp	Thr	Ala	Asn	Ser	Gly	Pro
2016	9240	23	1124	14008	0.015	0.12	0.002	0.004	0.015	wt	wt	wt	wt	wt	wt	wt	wt	wt	wt	wt	-	-	Ala	Ile	Val	Asp	Thr	Ala	Asn	Gly	Gly	Pro
2016	9239	7329	74	12539	0.25	0.5	0.002	0.004	0.12	wt	wt	wt	wt	Met	wt	wt	delA	wt	wt	wt	-	-	Ala	Ile	Val	Asp	Thr	Ala	Asn	Gly	Gly	Pro
2016	9238	975	27	1544	0.015	0.5	0.002	0.002	0.12	wt	wt	wt	Gly	wt	wt	wt	wt	wt	wt	wt	-	-	Ala	Ile	Val	Asp	Thr	Ala	Asn	Gly	Gly	Pro
2016	9237	37	118	9569	0.015	0.25	0.002	0.004	0.12	wt	wt	wt	wt	wt	wt	wt	delA	wt	wt	wt	-	-	Ala	Ile	Val	Asp	Thr	Ala	Asn	Gly	Gly	Pro
2016	9236	1602	4	2616	0.25	2	0.004	8	0.25	Phe	Gly	Arg	wt	Met	wt	wt	wt	wt	Asn	Asp	-	-	Ala	Ile	Val	Asp	Thr	Ala	Asn	Ser	Gly	Pro
2016	9235	1602	4	2616	0.5	2	0.008	8	0.5	Phe	Gly	Arg	wt	Met	wt	wt	wt	wt	Asn	Asp	-	-	Ala	Ile	Val	Asp	Thr	Ala	Asn	Ser	Gly	Pro
2016	9234	37	27	807	0.06	0.25	0.004	0.004	0.06	wt	wt	wt	wt	wt	wt	wt	wt	wt	wt	wt	-	-	Ala	Ile	Val	Asp	Thr	Ala	Asn	Gly	Gly	Pro
2016	9233	1642	1052	5042	0.05	0.25	0.002	0.004	0.06	wt	wt	wt	wt	wt	wt	wt	wt	wt	wt	wt	-	-	Ala	Ile	Val	-	Thr	Ala	Asn	Gly	Gly	Pro
2016	9232	8095	1052	14021	0.015	0.25	0.002	0.004	0.12	wt	wt	wt	wt	wt	wt	wt	wt	wt	wt	wt	-	-	Ala	Ile	Val	-	Thr	Ala	Asn	Gly	Gly	Pro
2016	9231	522	118	13459	0.015	0.25	0.002	0.002	0.06	wt	wt	wt	wt	wt	wt	wt	wt	wt	wt	wt	-	-	Ala	Ile	Val	-	Thr	Ala	Asn	Gly	Gly	Pro
2016	9230	522	118	13459	0.03	0.25	0.004	0.002	0.12	wt	wt	wt	wt	wt	wt	wt	delA	wt	wt	wt	-	-	Ala	Ile	Val	-	Thr	Ala	Asn	Gly	Gly	Pro
2016	9229	7325	25	12531	0.03	0.25	0.002	0.004	0.06	wt	wt	wt	wt	wt	wt	wt	wt	wt	wt	wt	-	-	Ala	Ile	Val	Asp	Thr	Ala	Asn	Gly	Gly	Pro
2016	9228	522	118	13459	0.03	0.25	0.002	0.004	0.06	wt	wt	wt	wt	wt	wt	wt	wt	wt	wt	wt	-	-	Ala	Ile	Val	-	Thr	Ala	Asn	Gly	Gly	Pro
2016	9227	5619	4	9476	0.25	1	0.008	8	0.06	Phe	Gly	Arg	wt	Met	Pro	wt	wt	wt	Asp	wt	-	-	Ala	Ile	Val	Asp	Thr	Ala	Tyr	Ser	Gly	Pro
2016	9226	7324	27	12530	0.015	0.25	0.002	0.003	0.06	wt	wt	wt	wt	wt	wt	wt	wt	wt	wt	wt	-	-	Ala	Ile	Val	Asp	Thr	Ala	Asn	Gly	Gly	Pro
2016	9225	7324	27	12530	0.03	0.25	0.002	0.004	0.12	wt	wt	wt	wt	wt	wt	wt	delA	wt	wt	wt	-	-	Ala	Ile	Val	Asp	Thr	Ala	Asn	Gly	Gly	Pro
2016	9224	37	27	807	0.015	0.25	0.002	0.004	0.06	wt	wt	wt	wt	wt	wt	wt	delA	wt	wt	wt	-	-	Ala	Ile	Val	Asp	Thr	Ala	Asn	Gly	Gly	Pro
2016	9223	1672	2447	14605	0.015	32	0.002	0.004	0.06	wt	wt	wt	wt	wt	wt	wt	wt	wt	wt	wt	tetM	-	Ala	Ile	Val	-	Thr	Ala	Asn	Gly	Gly	Pro
2016	9222	37	27	807	0.06	0.25	0.002	0.004	0.03	wt	wt	wt	wt	wt	wt	wt	wt	wt	wt	wt	-	-	Ala	Ile	Val	Asp	Thr	Ala	Asn	Gly	Gly	Pro
2016	9221	7074	4	12096	16	32	0.002	8	0.12	Phe	wt	Arg	Lys	Met	Pro	wt	wt	wt	wt	wt	tetM	blaTEM	Ala	Ile	Val	Asp	Thr	Ala	Asn	Gly	Gly	Pro
2016	9220	975	27	1544	0.06	0.12	0.002	0.004	0.06	wt	wt	wt	wt	wt	wt	wt	wt	wt	wt	wt	-	-	Ala	Ile	Val	Asp	Thr	Ala	Asn	Gly	Gly	Pro
2016	9219	421	2390	14020	0.03	0.5	0.002	0.004	0.06	wt	wt	wt	wt	Met	wt	wt	wt	wt	wt	wt	-	-	Ala	Ile	Val	Asp	Thr	Ala	Asn	Gly	Gly	Pro
2016	9217	7074	4	12096	16	32	0.002	8	0.06	Phe	wt	Arg	Lys	Met	wt	wt	wt	wt	wt	wt	tetM	blaTEM	Ala	Ile	Val	Asp	Thr	Ala	Asn	Gly	Gly	Pro
2016	9216	7786	25	13460	0.12	0.25	0.002	0.004	0.03	wt	wt	wt	wt	wt	wt	wt	wt	wt	wt	wt	-	-	Ala	Ile	Val	Asp	Thr	Ala	Asn	Gly	Gly	Pro
2016	9215	7330	25	12540	0.5	4	0.004	0.015	0.5	wt	wt	wt	wt	Leu	wt	wt	wt	wt	Lys	Asn	-	-	Ala	Ile	Val	Asp	Thr	Ala	Asn	Ser	Gly	Pro
2016	9214	5619	4	9476	0.12	0.5	0.002	16	0.06	Phe	Gly	Arg	wt	Met	wt	wt	wt	wt	Asp	wt	-	-	Ala	Ile	Val	Asp	Thr	Ala	Asn	Ser	Gly	Pro
2016	9213	948	2390	14017	0.015	0.5	0.002	0.008	0.12	wt	wt	wt	wt	Met	wt	wt	wt	wt	wt	wt	-	-	Ala	Ile	Val	Asp	Thr	Ala	Asn	Ser	Gly	Pro
2016	9212	383	321	1241	0.15	0.06	0.002	0.002	0.12	wt	wt	wt	wt	wt	wt	wt	wt	wt	wt	wt	-	-	Ala	Ile	Val	-	Thr	Ala	Asn	Gly	Gly	Pro
2016	9211	37	27	807	0.06	0.5	0.008	0.004	0.03	wt	wt	wt	wt	wt	wt	wt	wt	wt	wt	wt	-	-	Ala	Ile	Val	-	Thr	Ala	Asn	Gly	Gly	Pro
2016	9210	7330	25	12540	0.5	4	0.004	0.015	0.25	wt	wt	wt	wt	Met	wt	wt	wt	wt	Lys	Asn	-	-	Ala	Ile	Val	Asp	Thr	Ala	Asn	Ser	Gly	Pro
2016	9209.1	5619	27	14007	0.12	0.5	0.002	4	0.12	Phe	Asn	Arg	wt	Met	Pro	wt	wt	wt	Asp	wt	-	-	Ala	Ile	Val	Asp	Thr	Ala	Asn	Gly	Gly	Pro
2016	9208	37	27	807	0.015	0.06	0.002	0.002	0.06	wt	wt	wt	wt	wt	wt	wt	wt	wt	wt	wt	-	-	Ala	Ile	Val	Asp	Thr	Ala	Asn	Gly	Gly	Pro
2016	9207	975	27	1544	0.06	0.12	0.002	0.004	0.12	wt	wt	wt	wt	wt	wt	wt	wt	wt	wt	wt	-	-	Ala	Ile	Val	Asp	Thr	Ala	Asn	Gly	Gly	Pro
2016	9206	7325	25	12531	0.03	0.25	0.008	0.008	0.06	wt	wt	wt	wt	wt	wt	wt	wt	wt	wt	wt	-	-	Ala	Ile	Val	Asp	Thr	Ala	Asn	Gly	Gly	Pro
2016	9205	2009	812	12524	0.25	1	0.004	8	0.25	Phe	Gly	Arg	wt	Met	wt	wt	wt	wt	wt	wt	-	-	Ala	Ile	Val	Asp	Thr	Ala	Asn	Ser	Gly	Pro
2016	9204	975	27	1544	0.06	0.25	0.002	0.004	0.12	wt	wt	wt	wt	wt	wt	wt	delA	wt	wt	wt	-	-	Ala	Ile	Val	Asp	Thr	Ala	Asn	Gly	Gly	Pro
2016	9201	7325	25	12531	0.06	0.25	0.002	0.004	0.06	wt	wt	wt	wt	wt	wt	wt	wt	wt	wt	wt	-	-	Ala	Ile	Val	Asp	Thr	Ala	Asn	Gly	Gly	Pro
2016	9200	37	27	807	0.25	1	0.008	0.004	0.06	wt	wt	wt	wt	wt	wt	wt	wt	wt	wt	wt	-	-	Ala	Ile	Val	Asp	Thr	Ala	Asn	Gly	Gly	Pro
